# Supplementary material for: Preclinical evaluation of tolvaptan and salsalate combination therapy in a Pkd1-mouse model
Source: Front Mol Biosci. 2023 Jan 19;10:1058825. doi: 10.3389/fmolb.2023.1058825 (PMC9893022; doi:10.3389/fmolb.2023.1058825)
Supplement: Supplementary file 2 [file Table1.xlsx]

## Sheet: Table_S1
Table S1. Primers used for qPCR
Gene name	Primer	Sequence (5’→3’)	Amplicon size (bp)
m16S rRNA	F	CCGCAAGGGAAAGATGAAAGAC	133
	R	TCGTTTGGTTTCGGGGTTTC
mB2m*	F	GCCGAACATACTGAACTGCTAC	145
	R	GTGAGCCAGGATATAGAAAGACC
mPpargc1a	F	GACACTGCTGATGCCTGTTG	72
	R	TTTTGCACTTTCTGGGTTTTG
mCcl2	F	AGAGCCAGACGGGAGGAAG	83
	R	ATGGTGGTGGAGGAAGAGAG
mHprt1*	F	CCTAAGATGAGCGCAAGTTGAA	86
	R	CCACAGGACTAGAACACCTGCTAA
*Genes used for qPCR normalization

## Sheet: Table S2
Table S2. Dysregulated genes (FDR P ≤ 0.05, mean expression ≥ 30, and with gene symbols), and Reactome pathways (FDR P ≤ 0.01, and combined Score ≥ 10) from seven comparisions
	Genes	Genes with ≥ 1.3 fold change	Genes with ≥ 1.5 fold change	Genes with ≥ 2 fold change	Genes with ≥ 3 fold change		Pathways (using genes in Column B)
i: KO vs. WT	Up in KO: 5320	Up in KO: 2876	Up in KO: 1703	Up in KO: 726	Up in KO: 258		Up in KO: 180
	Down in KO: 4539	Down in KO: 2120	Down in KO: 1113	Down in KO: 356	Down in KO: 95		Down in KO: 39
ii: SAL vs. KO	Down by SAL: 3402	Down by SAL: 1152	Down by SAL: 469*	Down by SAL: 101*	Down by SAL: 1*		Down by SAL: 109
	Up by SAL: 2793	Up by SAL: 1078	Up by SAL: 465	Up by SAL: 116	Up by SAL: 26		Up by SAL: 84
iii: TOL vs.KO	Down by TOL: 3341	Down by TOL: 1154	Down by TOL: 514*	Down by TOL: 108*	Down by TOL: 3*		Down by TOL: 132
	Up by TOL: 3245	Up by TOL: 1229	Up by TOL: 531	Up by TOL: 125	Up by TOL: 25		Up by TOL: 69
iv: SAL+TOL vs. KO	Down by SAL+TOL: 4469	Down by SAL+TOL: 1911	Down by SAL+TOL: 1013*	Down by SAL+TOL: 307*	Down by SAL+TOL: 64*		Down by SAL+TOL: 141
	Up by SAL+TOL: 3834	Up by SAL+TOL: 1498	Up by SAL+TOL: 661	Up by SAL+TOL: 185	Up by SAL+TOL: 42		Up by SAL+TOL: 66
Common genes shared by ii, iii ,and iv	Down: 2672	Down: 922	Down: 402	Down: 84	Down: 1		Down: 75
	Up: 2392	Up: 905	Up: 379	Up: 91	Up: 17		Up: 56
v: SAL+TOL vs. SAL	Down by SAL+TOL: 517	Down by SAL+TOL: 231	Down by SAL+TOL: 61	Down by SAL+TOL: 2 (Harvcr1)	Down by SAL+TOL: 0		Down by SAL+TOL: 71
	Up by SAL+TOL: 152	Up by SAL+TOL: 28	Up by SAL+TOL: 7	Up by SAL+TOL: 0	Up by SAL+TOL: 0		Up by SAL+TOL: 2
vi: SAL+TOL vs. TOL	Down by SAL+TOL: 801	Down by SAL+TOL: 282	Down by SAL+TOL: 99	Down by SAL+TOL: 11 (Havcr1)	Down by SAL+TOL: 2		Down by SAL+TOL: 137
	Up by SAL+TOL: 349	Up by SAL+TOL: 88	Up by SAL+TOL: 23	Up by SAL+TOL: 4	Up by SAL+TOL: 2		Up by SAL+TOL: 15
Common genes shared by v & vi	Down: 353	Down: 153	Down: 36	Down: 1 (Harvcr1)	Down: 0		Down by SAL+TOL: 71
	Up: 51	Up: 5	Up: 1 (Slc22a26)	Up: 0	Up: 0		Up by SAL+TOL: 1
vii: SAL vs. TOL	SAL high, TOL low: 43 (lipid metabolism, n=11)	SAL high, TOL low: 21 (Aqp2, Fads1, Scd2)	SAL high, TOL low: 7 (Acot1, Cyp4a12b)	SAL high, TOL low: 1 (Cyp4a14)	SAL high, TOL low: 0		SAL high, TOL low: 12
	SAL low, TOL high: 41 (Id2)	SAL low, TOL high: 23 (Id1/3)	SAL low, TOL high: 11 (Id4)	SAL low, TOL high: 3 (Prlr, Ces1g, Hrg)	SAL low, TOL high: 1 (Prlr)		SAL low, TOL high: 2
Dysregulated pathways from i to iv were merged and sorted in Table S3, S4
* Numbers of genes down-regulated by the combined treatment were greater than the theoretical sum of down-regulated by SAL and TOL treatment alone
Chi-square analysis with Yates correction to determine if combined drug treatment statistically altered more genes than single treatments.
	Dysregulated genes	Not dysregulated genes	Total genes
ii: SAL vs. KO	6195	10903	17098
iii: TOL vs.KO	6586	10512	17098
iv: SAL+TOL vs. KO	8303	8795	17098
Metric	X2	z-score	P-value
Results (SAL+TOL vs. SAL)	531.6	23.06	< 0.0001
Results (SAL+TOL vs. TOL)	350.3	18.72	< 0.0001
Results (SAL vs. TOL)	19	4.4	< 0.0001

## Sheet: Table_S3
Table S3. Top ranked up-regulated Reactome pathways in Pkd1 mutant mouse kidneys but attenuated by the treatments.
Reactome hierarchy panel *top-level pathway sub-pathway	Pathway description *top-level pathway sub-pathway	Comparison	Gene overlap (**n/m)	Adjusted P-value	Odds Ratio	Combined Score	Genes in a given pathway up-regulated in Pkd1 mutant kidneys, or genes down-regulated by the treatments
*Translation_Homo sapiens_R-HSA-72766	*Protein translation	KO vs. WT	76/151	8.12774e-09	1.91774	42.8105	RPL4	EIF4A2	EIF4A1	RPL30	RPL3	RPL32	RPL31	RPLP1	RPL8	RPL10A	RPL6	RPL7	EEF1B2	RPS4X	SEC61A1	RPL7A	RPS17	RPS19	RPL36	RPLP2	RPL38	RPL37	RPS10	RPS12	RPS9	RPL21	RPL23	RPS5	SSR2	RPL22	RPS6	SSR3	RPL13A	RPSA	DDOST	EEF1G	RPL37A	RPL27	RPL26	PABPC1	RPL29	RPL28	UBA52
*Translation_Homo sapiens_R-HSA-72766	*Protein translation	KO_SAL vs. KO	35/151	0.109406	1.37723	4.9693	RPL4	EIF4A2	EIF4A1	RPL30	RPL3	RPL10	RPL31	RPLP1	RPL12	RPL10A	RPL7	EEF1B2	RPS4X	SEC61A1	RPS17	EIF4EBP1	RPS3	RPL18	RPS27A	RPS10	RPS12	RPL19	RPS9	RPL21	RPL23	RPS6	RPL23A	SPCS3	RPL27A	RPL37A	PABPC1	EIF3F	RPL29	EIF3C	EIF3A
*Translation_Homo sapiens_R-HSA-72766	*Protein translation	KO_TOL vs. KO	29/151	0.5618	1.16325	1.79709	RPL4	EIF4A1	RPL30	RPL31	RPLP1	RPL12	RPL10A	RPL7	EEF1B2	RPS4X	SEC61A1	EIF4EBP1	RPS2	RPL18	RPS10	RPS12	RPL19	RPS9	RPL23	RPS6	RPL23A	SPCS3	RPL27A	PABPC1	EIF3F	RPL29	EIF3C	RPL28	EIF3A
*Translation_Homo sapiens_R-HSA-72766	*Protein translation	KO_SAL+TOL vs. KO	53/151	0.00158252	1.59109	13.883	RPL4	EIF4A2	EIF4A1	RPL30	RPL3	RPL31	RPLP1	RPL8	RPL10A	RPL7	EEF1B2	RPS4X	SEC61A1	RPL7A	RPS17	RPLP2	RPS10	RPS12	EIF5B	RPS9	RPL23	RPS5	SSR2	RPL22	RPS6	RPSA	RPL37A	ETF1	PABPC1	RPL29	RPL10	RPL12	RPL36A	EIF4EBP1	RPL14	RPS3	EIF4H	SSR1	RPL18	RPS27A	EIF4B	RPL19	RPL41
Cap-dependent Translation Initiation_Homo sapiens_R-HSA-72737	Translation initiation	KO vs. WT	67/114	1.5837e-11	2.23936	65.2933	RPL4	EIF4A2	EIF4A1	RPL30	RPL3	RPL32	RPL31	RPLP1	RPL8	RPL10A	RPL6	RPL7	RPS4X	RPL7A	RPS17	RPS19	RPL36	RPLP2	RPL38	RPL37	RPS10	RPS12	RPS9	RPL21	RPL23	RPS5	RPL22	RPS6	RPL13A	RPSA	RPL37A	RPL27	RPL26	PABPC1	RPL29	RPL28	UBA52	RPL10	RPL12	RPL11	RPL36A	RPS15A	EIF4EBP1
Cap-dependent Translation Initiation_Homo sapiens_R-HSA-72737	Translation initiation	KO_SAL vs. KO	32/114	0.0145874	1.66787	10.539	RPL4	EIF4A2	EIF4A1	RPL30	RPL3	RPL10	RPL31	RPLP1	RPL12	RPL10A	RPL7	RPS4X	RPS17	EIF4EBP1	RPS3	RPL18	RPS27A	RPS10	RPS12	RPL19	RPS9	RPL21	RPL23	RPS6	RPL23A	RPL27A	RPL37A	PABPC1	EIF3F	RPL29	EIF3C	EIF3A
Cap-dependent Translation Initiation_Homo sapiens_R-HSA-72737	Translation initiation	KO_TOL vs. KO	26/114	0.191529	1.38141	4.14323	RPL4	EIF4A1	RPL30	RPL31	RPLP1	RPL12	RPL10A	RPL7	RPS4X	EIF4EBP1	RPS2	RPL18	RPS10	RPS12	RPL19	RPS9	RPL23	RPS6	RPL23A	RPL27A	PABPC1	EIF3F	RPL29	EIF3C	RPL28	EIF3A
Cap-dependent Translation Initiation_Homo sapiens_R-HSA-72737	Translation initiation	KO_SAL+TOL vs. KO	47/114	6.04477e-05	1.86891	23.623	RPL4	EIF4A2	EIF4A1	RPL30	RPL3	RPL10	RPL31	RPLP1	RPL12	RPL36A	RPL8	RPL10A	RPL7	RPS4X	RPL7A	RPS17	EIF4EBP1	RPL14	RPS3	EIF4H	RPLP2	RPL18	RPS27A	RPS10	EIF4B	RPS12	RPL19	EIF5B	RPS9	RPL41	RPL23	RPS5	RPL22	RPS6	RPSA	RPL23A	EIF2S1	RPS29	RPL27A	RPL37A	PABPC1	FAU	EIF3F
Formation of a pool of free 40S subunits_Homo sapiens_R-HSA-72689	Translation initiation	KO vs. WT	60/96	6.73543e-12	2.38141	71.7094	RPL4	RPL30	RPL3	RPL32	RPL31	RPLP1	RPL10A	RPL8	RPL6	RPL7	RPS4X	RPL7A	RPS17	RPS19	RPL36	RPLP2	RPL38	RPL37	RPS10	RPS12	RPS9	RPL21	RPL23	RPS5	RPL22	RPS6	RPL13A	RPSA	RPL37A	RPL27	RPL26	RPL29	RPL28	UBA52	RPL10	RPL12	RPL11	RPL36A	RPS15A	RPL14	RPS3	RPL18	RPS27A
Formation of a pool of free 40S subunits_Homo sapiens_R-HSA-72689	Translation initiation	KO_SAL vs. KO	28/96	0.0145166	1.73302	10.9319	RPL4	RPL30	RPL3	RPL10	RPL31	RPLP1	RPL12	RPL10A	RPL7	RPS4X	RPS17	RPS3	RPL18	RPS27A	RPS10	RPS12	RPL19	RPS9	RPL21	RPL23	RPS6	RPL23A	RPL27A	RPL37A	EIF3F	RPL29	EIF3C	EIF3A
Formation of a pool of free 40S subunits_Homo sapiens_R-HSA-72689	Translation initiation	KO_TOL vs. KO	23/96	0.157225	1.45114	4.74464	RPL4	RPL30	RPS9	RPL31	RPLP1	RPL23	RPL12	RPS6	RPL23A	RPL10A	RPL7	RPS4X	RPL27A	RPS2	EIF3F	RPL29	RPL18	EIF3C	RPS10	RPL28	EIF3A	RPS12	RPL19
Formation of a pool of free 40S subunits_Homo sapiens_R-HSA-72689	Translation initiation	KO_SAL+TOL vs. KO	39/96	0.000423812	1.84157	19.0522	RPL4	RPL30	RPL3	RPL10	RPL31	RPLP1	RPL12	RPL36A	RPL10A	RPL8	RPL7	RPS4X	RPL7A	RPS17	RPL14	RPS3	RPLP2	RPL18	RPS27A	RPS10	RPS12	RPL19	RPS9	RPL41	RPL23	RPS5	RPL22	RPS6	RPSA	RPL23A	RPS29	RPL27A	RPL37A	FAU	EIF3F	RPL29	EIF3C	EIF3D	EIF3A
GTP hydrolysis and joining of the 60S ribosomal subunit_Homo sapiens_R-HSA-72706	Translation initiation	KO vs. WT	65/107	4.98994e-12	2.31464	70.6506	RPL4	EIF4A2	EIF4A1	RPL30	RPL3	RPL32	RPL31	RPLP1	RPL8	RPL10A	RPL6	RPL7	RPS4X	RPL7A	RPS17	RPS19	RPL36	RPLP2	RPL38	RPL37	RPS10	RPS12	RPS9	RPL21	RPL23	RPS5	RPL22	RPS6	RPL13A	RPSA	RPL37A	RPL27	RPL26	RPL29	RPL28	UBA52	RPL10	RPL12	RPL11	RPL36A	RPS15A	RPL14	RPS3
GTP hydrolysis and joining of the 60S ribosomal subunit_Homo sapiens_R-HSA-72706	Translation initiation	KO_SAL vs. KO	30/107	0.0163263	1.66592	9.9762	RPL4	EIF4A2	EIF4A1	RPL30	RPL3	RPL10	RPL31	RPLP1	RPL12	RPL10A	RPL7	RPS4X	RPS17	RPS3	RPL18	RPS27A	RPS10	RPS12	RPL19	RPS9	RPL21	RPL23	RPS6	RPL23A	RPL27A	RPL37A	EIF3F	RPL29	EIF3C	EIF3A
GTP hydrolysis and joining of the 60S ribosomal subunit_Homo sapiens_R-HSA-72706	Translation initiation	KO_TOL vs. KO	24/107	0.24098	1.35856	3.65448	RPL4	EIF4A1	RPL30	RPS9	RPL31	RPL23	RPLP1	RPL12	RPS6	RPL23A	RPL10A	RPL7	RPS4X	RPL27A	RPS2	EIF3F	RPL29	RPL18	EIF3C	RPS10	RPL28	EIF3A	RPS12	RPL19
GTP hydrolysis and joining of the 60S ribosomal subunit_Homo sapiens_R-HSA-72706	Translation initiation	KO_SAL+TOL vs. KO	45/107	5.45514e-05	1.90644	24.4131	RPL4	EIF4A2	EIF4A1	RPL30	RPL3	RPL10	RPL31	RPLP1	RPL12	RPL36A	RPL8	RPL10A	RPL7	RPS4X	RPL7A	RPS17	RPL14	RPS3	EIF4H	RPLP2	RPL18	RPS27A	RPS10	EIF4B	RPS12	RPL19	EIF5B	RPS9	RPL41	RPL23	RPS5	RPL22	RPS6	RPSA	RPL23A	EIF2S1	RPS29	RPL27A	RPL37A	FAU	EIF3F	RPL29	EIF3C
L13a-mediated translational silencing of Ceruloplasmin expression_Homo sapiens_R-HSA-156827	Translation initiation	KO vs. WT	66/106	6.91934e-13	2.37242	77.5621	RPL4	EIF4A2	EIF4A1	RPL30	RPL3	RPL32	RPL31	RPLP1	RPL8	RPL10A	RPL6	RPL7	RPS4X	RPL7A	RPS17	RPS19	RPL36	RPLP2	RPL38	RPL37	RPS10	RPS12	RPS9	RPL21	RPL23	RPS5	RPL22	RPS6	RPL13A	RPSA	RPL37A	RPL27	RPL26	PABPC1	RPL29	RPL28	UBA52	RPL10	RPL12	RPL11	RPL36A	RPS15A	RPL14
L13a-mediated translational silencing of Ceruloplasmin expression_Homo sapiens_R-HSA-156827	Translation initiation	KO_SAL vs. KO	31/106	0.0096361	1.73769	11.9686	RPL4	EIF4A2	EIF4A1	RPL30	RPL3	RPL10	RPL31	RPLP1	RPL12	RPL10A	RPL7	RPS4X	RPS17	RPS3	RPL18	RPS27A	RPS10	RPS12	RPL19	RPS9	RPL21	RPL23	RPS6	RPL23A	RPL27A	RPL37A	PABPC1	EIF3F	RPL29	EIF3C	EIF3A
L13a-mediated translational silencing of Ceruloplasmin expression_Homo sapiens_R-HSA-156827	Translation initiation	KO_TOL vs. KO	25/106	0.156209	1.42852	4.6877	RPL4	EIF4A1	RPL30	RPL31	RPLP1	RPL12	RPL10A	RPL7	RPS4X	RPS2	RPL18	RPS10	RPS12	RPL19	RPS9	RPL23	RPS6	RPL23A	RPL27A	PABPC1	EIF3F	RPL29	EIF3C	RPL28	EIF3A
L13a-mediated translational silencing of Ceruloplasmin expression_Homo sapiens_R-HSA-156827	Translation initiation	KO_SAL+TOL vs. KO	45/106	4.29106e-05	1.92443	25.2345	RPL4	EIF4A2	EIF4A1	RPL30	RPL3	RPL10	RPL31	RPLP1	RPL12	RPL36A	RPL8	RPL10A	RPL7	RPS4X	RPL7A	RPS17	RPL14	RPS3	EIF4H	RPLP2	RPL18	RPS27A	RPS10	EIF4B	RPS12	RPL19	RPS9	RPL41	RPL23	RPS5	RPL22	RPS6	RPSA	RPL23A	EIF2S1	RPS29	RPL27A	RPL37A	PABPC1	FAU	EIF3F	RPL29	EIF3C
SRP-dependent cotranslational protein targeting to membrane_Homo sapiens_R-HSA-1799339	Protein targeting to the ER	KO vs. WT	58/107	2.3055e-08	2.06537	43.4702	RPL4	RPL30	RPL3	RPL32	RPL31	RPLP1	RPL8	RPL10A	RPL6	RPL7	RPS4X	SEC61A1	RPL7A	RPS17	RPS19	RPL36	RPLP2	RPL38	RPL37	RPS10	RPS12	RPS9	RPL21	RPL23	RPS5	SSR2	RPL22	RPS6	SSR3	RPL13A	RPSA	DDOST	RPL37A	RPL27	RPL26	RPL29	RPL28	UBA52	RPL10	RPL12	RPL11	RPL36A	RPS15A
SRP-dependent cotranslational protein targeting to membrane_Homo sapiens_R-HSA-1799339	Protein targeting to the ER	KO_SAL vs. KO	27/107	0.0738672	1.49933	6.08004	RPL4	RPL30	RPL3	RPL10	RPL31	RPLP1	RPL12	RPL10A	RPL7	RPS4X	SEC61A1	RPS17	RPS3	RPL18	RPS27A	RPS10	RPS12	RPL19	RPS9	RPL21	RPL23	RPS6	RPL23A	SPCS3	RPL27A	RPL37A	RPL29
SRP-dependent cotranslational protein targeting to membrane_Homo sapiens_R-HSA-1799339	Protein targeting to the ER	KO_TOL vs. KO	22/107	0.455565	1.24535	2.29702	RPL4	RPL30	RPS9	RPL31	RPL23	RPLP1	RPL12	RPS6	RPL23A	RPL10A	RPL7	RPS4X	SEC61A1	SPCS3	RPL27A	RPS2	RPL29	RPL18	RPS10	RPL28	RPS12	RPL19
SRP-dependent cotranslational protein targeting to membrane_Homo sapiens_R-HSA-1799339	Protein targeting to the ER	KO_SAL+TOL vs. KO	39/107	0.00379681	1.65225	12.6211	RPL4	RPL30	RPL3	RPL10	RPL31	RPLP1	RPL12	RPL36A	RPL8	RPL10A	RPL7	RPS4X	SEC61A1	RPL7A	RPS17	RPL14	RPS3	SSR1	RPLP2	RPL18	RPS27A	RPS10	RPS12	RPL19	RPS9	RPL41	RPL23	RPS5	SSR2	RPL22	RPS6	RPSA	RPL23A	SPCS3	RPS29	RPL27A	RPL37A	FAU	RPL29
Eukaryotic Translation Elongation_Homo sapiens_R-HSA-156842	Translation elongation	KO vs. WT	55/89	1.07529e-10	2.35465	63.7342	RPL4	RPL30	RPL3	RPL32	RPL31	RPLP1	RPL10A	RPL8	RPL6	RPL7	EEF1B2	RPS4X	RPL7A	RPS17	RPS19	RPL36	RPLP2	RPL38	RPL37	RPS10	RPS12	RPS9	RPL21	RPL23	RPS5	RPL22	RPS6	RPL13A	RPSA	EEF1G	RPL37A	RPL27	RPL26	RPL29	RPL28	UBA52	RPL10	RPL12	RPL11	RPL36A	RPS15A	RPL14	RPS3
Eukaryotic Translation Elongation_Homo sapiens_R-HSA-156842	Translation elongation	KO_SAL vs. KO	26/89	0.0162472	1.7358	10.3738	RPL4	RPL30	RPL3	RPL10	RPL31	RPLP1	RPL12	RPL10A	RPL7	EEF1B2	RPS4X	RPS17	RPS3	RPL18	RPS27A	RPS10	RPS12	RPL19	RPS9	RPL21	RPL23	RPS6	RPL23A	RPL27A	RPL37A	RPL29
Eukaryotic Translation Elongation_Homo sapiens_R-HSA-156842	Translation elongation	KO_TOL vs. KO	21/89	0.201364	1.42916	4.19707	RPL4	RPL30	RPS9	RPL31	RPLP1	RPL23	RPL12	RPS6	RPL23A	RPL10A	RPL7	EEF1B2	RPS4X	RPL27A	RPS2	RPL29	RPL18	RPS10	RPL28	RPS12	RPL19
Eukaryotic Translation Elongation_Homo sapiens_R-HSA-156842	Translation elongation	KO_SAL+TOL vs. KO	36/89	0.000808947	1.83361	17.5201	RPL4	RPL30	RPL3	RPL10	RPL31	RPLP1	RPL12	RPL36A	RPL10A	RPL8	RPL7	EEF1B2	RPS4X	RPL7A	RPS17	RPL14	RPS3	RPLP2	RPL18	RPS27A	RPS10	RPS12	RPL19	RPS9	RPL41	RPL23	RPS5	RPL22	RPS6	RPSA	RPL23A	RPS29	RPL27A	RPL37A	FAU	RPL29
Peptide chain elongation_Homo sapiens_R-HSA-156902	Translation elongation	KO vs. WT	53/84	8.97306e-11	2.40409	65.7079	RPL4	RPL30	RPL3	RPL32	RPL31	RPLP1	RPL10A	RPL8	RPL6	RPL7	RPS4X	RPL7A	RPS17	RPS19	RPL36	RPLP2	RPL38	RPL37	RPS10	RPS12	RPS9	RPL21	RPL23	RPS5	RPL22	RPS6	RPL13A	RPSA	RPL37A	RPL27	RPL26	RPL29	RPL28	UBA52	RPL10	RPL12	RPL11	RPL36A	RPS15A	RPL14	RPS3	RPL18	RPS27A
Peptide chain elongation_Homo sapiens_R-HSA-156902	Translation elongation	KO_SAL vs. KO	25/84	0.0157176	1.76838	10.7418	RPL4	RPL30	RPL3	RPL10	RPL31	RPLP1	RPL12	RPL10A	RPL7	RPS4X	RPS17	RPS3	RPL18	RPS27A	RPS10	RPS12	RPL19	RPS9	RPL21	RPL23	RPS6	RPL23A	RPL27A	RPL37A	RPL29
Peptide chain elongation_Homo sapiens_R-HSA-156902	Translation elongation	KO_TOL vs. KO	20/84	0.200897	1.44213	4.22424	RPL4	RPL30	RPS9	RPL31	RPLP1	RPL23	RPL12	RPS6	RPL23A	RPL10A	RPL7	RPS4X	RPL27A	RPS2	RPL29	RPL18	RPS10	RPL28	RPS12	RPL19
Peptide chain elongation_Homo sapiens_R-HSA-156902	Translation elongation	KO_SAL+TOL vs. KO	35/84	0.000532691	1.88879	18.9982	RPL4	RPL30	RPL3	RPL10	RPL31	RPLP1	RPL12	RPL36A	RPL10A	RPL8	RPL7	RPS4X	RPL7A	RPS17	RPL14	RPS3	RPLP2	RPL18	RPS27A	RPS10	RPS12	RPL19	RPS9	RPL41	RPL23	RPS5	RPL22	RPS6	RPSA	RPL23A	RPS29	RPL27A	RPL37A	FAU	RPL29
Eukaryotic Translation Termination_Homo sapiens_R-HSA-72764	Translation termination	KO vs. WT	52/87	1.8786e-09	2.27739	54.3623	RPL4	RPL30	RPL3	RPL32	RPL31	RPLP1	RPL10A	RPL8	RPL6	RPL7	RPS4X	RPL7A	RPS17	RPS19	RPL36	RPLP2	RPL38	RPL37	RPS10	RPS12	RPS9	RPL21	RPL23	RPS5	RPL22	RPS6	RPL13A	RPSA	RPL37A	RPL27	RPL26	RPL29	RPL28	UBA52	RPL10	RPL12	RPL11	RPL36A	RPS15A	RPL14	RPS3	RPL18	RPS27A
Eukaryotic Translation Termination_Homo sapiens_R-HSA-72764	Translation termination	KO_SAL vs. KO	25/87	0.0230059	1.70741	9.48626	RPL4	RPL30	RPL3	RPL10	RPL31	RPLP1	RPL12	RPL10A	RPL7	RPS4X	RPS17	RPS3	RPL18	RPS27A	RPS10	RPS12	RPL19	RPS9	RPL21	RPL23	RPS6	RPL23A	RPL27A	RPL37A	RPL29
Eukaryotic Translation Termination_Homo sapiens_R-HSA-72764	Translation termination	KO_TOL vs. KO	20/87	0.254413	1.3924	3.64753	RPL4	RPL30	RPS9	RPL31	RPLP1	RPL23	RPL12	RPS6	RPL23A	RPL10A	RPL7	RPS4X	RPL27A	RPS2	RPL29	RPL18	RPS10	RPL28	RPS12	RPL19
Eukaryotic Translation Termination_Homo sapiens_R-HSA-72764	Translation termination	KO_SAL+TOL vs. KO	36/87	0.000505811	1.87576	18.9951	RPL4	RPL30	RPL3	RPL10	RPL31	RPLP1	RPL12	RPL36A	RPL10A	RPL8	RPL7	RPS4X	RPL7A	RPS17	RPL14	RPS3	RPLP2	RPL18	RPS27A	RPS10	RPS12	RPL19	RPS9	RPL41	RPL23	RPS5	RPL22	RPS6	RPSA	RPL23A	RPS29	RPL27A	RPL37A	ETF1	FAU	RPL29
*Cell Cycle_Homo sapiens_R-HSA-1640170	*Cell cycle	KO vs. WT	256/566	2.29398e-20	1.72336	88.6771	MDC1	NUP107	CCP110	SMC3	SMC4	SMC2	PSMD8	CDC20	CDC23	PPP2R1A	MYC	CHEK2	CHEK1	CDC27	FBXO5	SKP2	GTSE1	CDK5RAP2	TMPO	NUP210	PRKCB	TINF2	CSNK1D	ESCO2	CSNK1E	NUP93	PSME1	NUP98	DNA2	KIF20A	UBA52	RHNO1	NUP205	POM121	SET	SEH1L	CDCA5	NCAPG	AAAS	NCAPH	ANAPC10	SKA2	BRIP1
*Cell Cycle_Homo sapiens_R-HSA-1640170	*Cell cycle	KO_SAL vs. KO	145/566	2.50004e-06	1.52219	25.5217	MDC1	NUP188	ZWILCH	HJURP	CASC5	BUB1B	SMC3	SMC4	SMC2	PSMD8	PPP1CB	CDC20	CCND2	PPP2R1A	MYC	CHEK2	CDC27	EP300	KNTC1	SKP2	TMPO	HIST1H2AB	NUP214	BORA	NUP210	PRKCB	VRK1	CSNK1D	CSNK1E	NUP93	DKC1	ANAPC4	NUP98	KIF20A	AJUBA	ANAPC1	ANAPC2	POM121	BLM	CDCA5	HMMR	NCAPH	NUP160
*Cell Cycle_Homo sapiens_R-HSA-1640170	*Cell cycle	KO_TOL vs. KO	91/566	1	0.973818	0.452427	DIDO1	CDKN1A	NUP188	YWHAB	HJURP	BRCA2	SYNE2	SYNE1	CKS1B	LMNB1	PSMD8	PCM1	TUBA1A	XPO1	CCND2	PPP2R1A	MYC	CDC27	CNTRL	EP300	MYBL2	WHSC1	TOPBP1	SKP2	EMD	YWHAG	TMPO	YWHAH	NUP214	PPP1R12A	NUP210	PRKCB	DYRK1A	HAUS6	CSNK1D	CSNK1E	PPP2R5C	DYNLL1	SMC1A	CKAP5	NUP93	RNF168	TFDP1
*Cell Cycle_Homo sapiens_R-HSA-1640170	*Cell cycle	KO_SAL+TOL vs. KO	221/566	4.15104e-18	1.76999	80.6485	MDC1	SMC4	SMC2	PSMD8	CDC20	PPP2R1A	MYC	CHEK2	CHEK1	CDC27	FBXO5	SKP2	GTSE1	CDK5RAP2	TMPO	NUP214	NUP210	PRKCB	TINF2	CSNK1D	ESCO2	CSNK1E	NUP93	PSME1	NUP98	DNA2	KIF20A	RHNO1	POM121	SET	CDCA5	NCAPG	NCAPH	ANAPC10	SKA2	BRIP1	DSN1	TERT	RAD21	CEP192	CEP78	PLK4	CDT1
Cell Cycle, Mitotic_Homo sapiens_R-HSA-69278	Cell Cycle, Mitotic	KO vs. WT	220/462	1.40758e-20	1.8144	94.9836	NUP107	CCP110	SMC3	SMC4	SMC2	PSMD8	CDC20	CDC23	PPP2R1A	MYC	CDC27	FBXO5	SKP2	GTSE1	CDK5RAP2	TMPO	NUP210	PRKCB	CSNK1D	ESCO2	CSNK1E	NUP93	PSME1	NUP98	DNA2	KIF20A	UBA52	NUP205	POM121	SET	SEH1L	CDCA5	NCAPG	AAAS	NCAPH	ANAPC10	SKA2	DSN1	RAD21	CEP70	CEP192	CEP78	PLK4
Cell Cycle, Mitotic_Homo sapiens_R-HSA-69278	Cell Cycle, Mitotic	KO_SAL vs. KO	125/462	8.41756e-07	1.60762	28.8624	NUP188	ZWILCH	CASC5	BUB1B	SMC3	SMC4	SMC2	PSMD8	PPP1CB	CDC20	CCND2	PPP2R1A	MYC	CDC27	EP300	KNTC1	SKP2	TMPO	HIST1H2AB	NUP214	BORA	NUP210	PRKCB	VRK1	CSNK1D	CSNK1E	NUP93	ANAPC4	NUP98	KIF20A	AJUBA	ANAPC1	ANAPC2	POM121	CDCA5	HMMR	NCAPH	NUP160	CCNB2	DSN1	CCNB1	RAD21	CEP70
Cell Cycle, Mitotic_Homo sapiens_R-HSA-69278	Cell Cycle, Mitotic	KO_TOL vs. KO	75/462	1	0.983269	0.52877	CDKN1A	NUP188	CKS1B	LMNB1	PSMD8	PCM1	TUBA1A	XPO1	CCND2	PPP2R1A	MYC	CDC27	CNTRL	EP300	MYBL2	SKP2	EMD	YWHAG	TMPO	NUP214	PPP1R12A	NUP210	PRKCB	DYRK1A	HAUS6	CSNK1D	CSNK1E	PPP2R5C	DYNLL1	SMC1A	CKAP5	NUP93	TFDP1	RBL1	ESPL1	KIF2A	PSME1	ANAPC4	MCM4	MCM5	NUP98	MAPRE1	AJUBA
Cell Cycle, Mitotic_Homo sapiens_R-HSA-69278	Cell Cycle, Mitotic	KO_SAL+TOL vs. KO	185/462	2.29546e-16	1.8152	75.1448	NUP188	ZWILCH	CASC5	BUB1B	SMC4	SMC2	PSMD8	PPP1CB	CDC20	CCND2	CCND1	PPP2R1A	MYC	CDC27	EP300	NEK2	KNTC1	FBXO5	SKP2	GTSE1	CDK5RAP2	TMPO	HIST1H2AB	NUP214	BORA	NUP210	LIG1	PRKCB	VRK1	CSNK1D	ESCO2	CSNK1E	CDC25B	NUP93	CCNE2	PSME1	ANAPC4	ANAPC5	NUP98	DNA2	KIF20A	HIST1H2BB	AJUBA
Mitotic G1-G1/S phases_Homo sapiens_R-HSA-453279	G1-G1/S phases	KO vs. WT	57/136	0.000491726	1.59694	15.8212	TOP2A	CDKN1A	MCM7	CKS1B	PSMD8	CCND2	CCND1	PPP2R1A	MYC	FBXO5	SKP2	POLE	DYRK1A	CCNA2	TFDP1	RBL1	DBF4	CCNE2	CCNE1	PSME1	MCM3	MCM4	MCM5	MCM6	UBA52	MCM2	PRIM2	PCNA	MAX	PRIM1	LIN9	TYMS	PSMB10	PPP2CA	PPP2CB	CCNB1	ORC6	E2F1	E2F4	RPS27A	CDKN2D	CDT1	CDKN2B
Mitotic G1-G1/S phases_Homo sapiens_R-HSA-453279	G1-G1/S phases	KO_SAL vs. KO	32/136	0.110639	1.39806	5.02511	TOP2A	PRIM2	CDKN1A	PCNA	LIN9	TYMS	PSMB10	PSMD8	CCNB1	CCND2	PPP2R1A	MYC	SKP2	RPS27A	CDKN2B	CDKN2C	RRM2	PSMB8	CCNA2	POLA1	POLA2	CDK6	TFDP1	RBL1	DBF4	CDK4	CDK2	CDK1	MCM3	MCM4	MCM5	MNAT1
Mitotic G1-G1/S phases_Homo sapiens_R-HSA-453279	G1-G1/S phases	KO_TOL vs. KO	23/136	0.964645	1.02433	0.740213	CDKN1A	CDKN2B	DYRK1A	CDC7	PSMB10	PSMB8	CKS1B	PSMD8	POLA1	PPP2CB	CCND2	CDK6	TFDP1	RBL1	PPP2R1A	CDK4	MYC	CDK2	PSME1	MCM4	MYBL2	MCM5	SKP2
Mitotic G1-G1/S phases_Homo sapiens_R-HSA-453279	G1-G1/S phases	KO_SAL+TOL vs. KO	50/136	0.000767179	1.66658	16.0629	TOP2A	CDKN1A	MCM7	CKS1B	PSMD8	CCND2	CCND1	PPP2R1A	MYC	FBXO5	SKP2	POLE	CCNA2	TFDP1	RBL1	DBF4	CCNE2	PSME1	MCM3	MCM4	MCM5	MCM6	MCM2	PRIM2	PCNA	MAX	TYMS	PSMB10	PPP2CB	CCNB1	ORC6	CDC45	E2F1	E2F3	RPS27A	CDT1	CDKN2B	CDKN2C	RRM2	CDC7	PSMB8	PSMB9	POLA1
G1 Phase_Homo sapiens_R-HSA-69236	G1-G1/S phases	KO vs. WT	20/38	0.0032143	2.00539	15.3644	CDKN2D	CDKN1A	CDKN2B	CDKN2C	CKS1B	PPP2CA	PPP2CB	CCND2	RBL1	TFDP1	CDK6	CCND1	PPP2R1A	CDK4	E2F1	E2F4	RPS27A	SKP2	MNAT1	UBA52
G1 Phase_Homo sapiens_R-HSA-69236	G1-G1/S phases	KO_SAL vs. KO	12/38	0.0786762	1.87635	7.46981	CDKN1A	CDKN2B	CCND2	CDKN2C	RBL1	TFDP1	CDK6	PPP2R1A	CDK4	RPS27A	SKP2	MNAT1
G1 Phase_Homo sapiens_R-HSA-69236	G1-G1/S phases	KO_TOL vs. KO	11/38	0.159989	1.75332	5.68795	PPP2CB	CDKN1A	CDKN2B	CCND2	RBL1	TFDP1	CDK6	PPP2R1A	CDK4	SKP2	CKS1B
G1 Phase_Homo sapiens_R-HSA-69236	G1-G1/S phases	KO_SAL+TOL vs. KO	17/38	0.00971083	2.02796	13.13	CDKN1A	CDKN2B	CDKN2C	CKS1B	PPP2CB	CCND2	RBL1	TFDP1	CDK6	CCND1	PPP2R1A	CDK4	E2F1	E2F3	RPS27A	SKP2	MNAT1
G1/S Transition_Homo sapiens_R-HSA-69206	G1-G1/S phases	KO vs. WT	47/112	0.0016567	1.59894	13.5318	PRIM2	CDKN1A	PCNA	MCM7	MAX	PRIM1	TYMS	PSMB10	CKS1B	PSMD8	PPP2CA	PPP2CB	CCNB1	ORC6	CCND1	PPP2R1A	MYC	E2F1	FBXO5	SKP2	RPS27A	POLE	CDT1	RRM2	RPA2	CDC7	PSMB8	PSMB9	CCNA2	POLA1	POLA2	TFDP1	DBF4	CCNE2	CCNE1	CDK4	POLE2	CDK2	PSME1	CDK1	MCM3	MCM4	MCM5
G1/S Transition_Homo sapiens_R-HSA-69206	G1-G1/S phases	KO_SAL vs. KO	25/112	0.248909	1.32629	3.35456	PRIM2	CDKN1A	PCNA	TYMS	PSMB10	PSMD8	CCNB1	PPP2R1A	MYC	SKP2	RPS27A	RRM2	PSMB8	CCNA2	POLA1	POLA2	TFDP1	DBF4	CDK4	CDK2	CDK1	MCM3	MCM4	MCM5	MNAT1
G1/S Transition_Homo sapiens_R-HSA-69206	G1-G1/S phases	KO_TOL vs. KO	17/112	1	0.919356	0.345502	CDKN1A	CDC7	PSMB10	PSMB8	CKS1B	PSMD8	POLA1	PPP2CB	TFDP1	PPP2R1A	CDK4	MYC	CDK2	PSME1	MCM4	MCM5	SKP2
G1/S Transition_Homo sapiens_R-HSA-69206	G1-G1/S phases	KO_SAL+TOL vs. KO	43/112	0.00076977	1.74038	16.7819	PRIM2	CDKN1A	PCNA	MCM7	MAX	TYMS	PSMB10	CKS1B	PSMD8	PPP2CB	CCNB1	ORC6	CDC45	CCND1	PPP2R1A	MYC	E2F1	FBXO5	SKP2	RPS27A	POLE	CDT1	RRM2	CDC7	PSMB8	PSMB9	CCNA2	POLA1	POLA2	WEE1	TFDP1	DBF4	CCNE2	CDK4	CDK2	PSME1	CDK1	MCM3	MCM4	MCM5	MCM6	MNAT1	MCM2
G1/S-Specific Transcription_Homo sapiens_R-HSA-69205	G1-G1/S phases	KO vs. WT	10/17	0.0187243	2.24132	12.0914	CDT1	POLA1	PCNA	RRM2	TFDP1	CCNE1	E2F1	CDK1	FBXO5	TYMS
G1/S-Specific Transcription_Homo sapiens_R-HSA-69205	G1-G1/S phases	KO_SAL vs. KO	6/17	0.182768	2.0971	6.18237	POLA1	PCNA	RRM2	TFDP1	CDK1	TYMS
G1/S-Specific Transcription_Homo sapiens_R-HSA-69205	G1-G1/S phases	KO_TOL vs. KO	2/17	1	0.712581	0.161554	POLA1	TFDP1
G1/S-Specific Transcription_Homo sapiens_R-HSA-69205	G1-G1/S phases	KO_SAL+TOL vs. KO	10/17	0.00741761	2.66652	18.1293	CDT1	POLA1	PCNA	RRM2	TFDP1	CDC45	E2F1	CDK1	FBXO5	TYMS
S Phase_Homo sapiens_R-HSA-69242	S phase	KO vs. WT	57/124	2.60052e-05	1.75149	23.2862	FEN1	CDKN1A	MCM7	SMC3	CKS1B	PSMD8	CCND1	MYC	SKP2	POLE	RFC5	RFC3	RFC4	LIG1	ESCO2	SMC1A	CDC25B	CCNA2	CCNE2	CCNE1	PSME1	MCM3	MCM4	MCM5	DNA2	MCM6	UBA52	MCM2	PRIM2	PCNA	MAX	CDCA5	PRIM1	PDS5B	PSMB10	POLD3	POLD4	FZR1	ORC6	RAD21	POLD1	POLD2	RPS27A
S Phase_Homo sapiens_R-HSA-69242	S phase	KO_SAL vs. KO	24/124	0.58513	1.15002	1.55739	PRIM2	CDKN1A	PCNA	CDCA5	SMC3	SMC1A	PSMB10	PSMB8	PSMD8	CCNA2	POLA1	STAG1	POLA2	CDK4	MYC	RAD21	POLD1	CDK2	MCM3	MCM4	MCM5	SKP2	MNAT1	RPS27A
S Phase_Homo sapiens_R-HSA-69242	S phase	KO_TOL vs. KO	17/124	1	0.830386	0.152577	CDKN1A	SMC1A	PSMB10	PSMB8	CKS1B	PSMD8	POLA1	FZR1	CDK4	MYC	RAD21	POLD1	CDK2	PSME1	MCM4	MCM5	SKP2
S Phase_Homo sapiens_R-HSA-69242	S phase	KO_SAL+TOL vs. KO	47/124	0.000544008	1.71819	17.2184	PRIM2	FEN1	CDKN1A	PCNA	MCM7	MAX	CDCA5	PSMB10	CKS1B	PSMD8	POLD3	FZR1	ORC6	CDC45	CCND1	MYC	RAD21	POLD1	SKP2	RPS27A	POLE	CDT1	GINS2	RFC3	LIG1	GINS4	ESCO2	SMC1A	PSMB8	CDC25B	PSMB9	CCNA2	POLA1	STAG1	POLA2	WEE1	CCNE2	CDK4	CDK2	PSME1	MCM3	MCM4	MCM5
DNA Replication_Homo sapiens_R-HSA-69306	S phase	KO vs. WT	43/105	0.00445627	1.56039	11.3117	PRIM2	FEN1	CDKN1A	PCNA	MCM7	PRIM1	PSMB10	PSMD8	POLD3	POLD4	FZR1	ORC6	POLD1	POLD2	E2F1	RPS27A	POLE	RFC5	CDT1	GINS2	RFC3	RFC4	LIG1	GINS3	GINS4	RPA2	CDC7	PSMB8	PSMB9	CCNA2	POLA1	POLA2	DBF4	POLE2	CDK2	PSME1	MCM3	MCM4	MCM5	DNA2	MCM6	UBA52	MCM2
DNA Replication_Homo sapiens_R-HSA-69306	S phase	KO_SAL vs. KO	16/105	1	0.905413	0.312519	PRIM2	CDKN1A	PCNA	PSMB10	PSMB8	PSMD8	CCNA2	POLA1	POLA2	DBF4	POLD1	CDK2	MCM3	MCM4	MCM5	RPS27A
DNA Replication_Homo sapiens_R-HSA-69306	S phase	KO_TOL vs. KO	12/105	1	0.692221	0.0400454	PSMD8	POLA1	CDKN1A	FZR1	POLD1	CDK2	PSME1	MCM4	CDC7	MCM5	PSMB10	PSMB8
DNA Replication_Homo sapiens_R-HSA-69306	S phase	KO_SAL+TOL vs. KO	36/105	0.0145157	1.5542	9.20104	PRIM2	FEN1	CDKN1A	PCNA	MCM7	PSMB10	PSMD8	POLD3	FZR1	ORC6	CDC45	POLD1	E2F1	E2F3	RPS27A	POLE	CDT1	GINS2	RFC3	LIG1	GINS4	CDC7	PSMB8	PSMB9	CCNA2	POLA1	POLA2	DBF4	CDK2	PSME1	MCM3	MCM4	MCM5	DNA2	MCM6	MCM2
DNA strand elongation_Homo sapiens_R-HSA-69190	S phase	KO vs. WT	25/32	3.82701e-08	2.97676	60.9634	PRIM2	FEN1	PCNA	MCM7	PRIM1	POLD3	POLD4	POLD1	POLD2	RFC5	GINS2	RFC3	RFC4	LIG1	GINS3	GINS4	RPA2	POLA1	POLA2	MCM3	MCM4	MCM5	MCM6	DNA2	MCM2
DNA strand elongation_Homo sapiens_R-HSA-69190	S phase	KO_SAL vs. KO	8/32	0.41046	1.48544	2.74327	PRIM2	POLA1	POLA2	PCNA	POLD1	MCM3	MCM4	MCM5
DNA strand elongation_Homo sapiens_R-HSA-69190	S phase	KO_TOL vs. KO	4/32	1	0.757117	0.170806	POLA1	POLD1	MCM4	MCM5
DNA strand elongation_Homo sapiens_R-HSA-69190	S phase	KO_SAL+TOL vs. KO	19/32	9.22681e-05	2.69152	32.6024	PRIM2	GINS2	FEN1	RFC3	PCNA	MCM7	LIG1	GINS4	POLD3	POLA1	POLA2	CDC45	POLD1	MCM3	MCM4	MCM5	MCM6	DNA2	MCM2
E2F mediated regulation of DNA replication_Homo sapiens_R-HSA-113510	S phase	KO vs. WT	18/33	0.00343725	2.07832	15.7561	PRIM2	CDT1	PCNA	RRM2	PRIM1	TYMS	PPP2CA	PPP2CB	POLA1	CCNB1	POLA2	ORC6	TFDP1	PPP2R1A	CCNE1	E2F1	CDK1	FBXO5
E2F mediated regulation of DNA replication_Homo sapiens_R-HSA-113510	S phase	KO_SAL vs. KO	10/33	0.147033	1.80054	5.79239	PRIM2	POLA1	CCNB1	POLA2	PCNA	RRM2	TFDP1	PPP2R1A	CDK1	TYMS
E2F mediated regulation of DNA replication_Homo sapiens_R-HSA-113510	S phase	KO_TOL vs. KO	4/33	1	0.734174	0.147746	PPP2CB	POLA1	TFDP1	PPP2R1A
E2F mediated regulation of DNA replication_Homo sapiens_R-HSA-113510	S phase	KO_SAL+TOL vs. KO	16/33	0.00513176	2.19786	15.9009	PRIM2	CDT1	PCNA	RRM2	TYMS	PPP2CB	POLA1	CCNB1	POLA2	ORC6	CDC45	TFDP1	PPP2R1A	E2F1	CDK1	FBXO5
Mitotic G2-G2/M phases_Homo sapiens_R-HSA-453274	G2-G2/M phases	KO vs. WT	70/175	0.000464946	1.5241	15.1948	YWHAE	CEP57	CDKN1A	CCP110	FOXM1	PPP1CB	PSMD8	ACTR1A	PCM1	TUBA1A	XPO1	PPP2R1A	CNTRL	NEK2	PHLDA1	GTSE1	YWHAG	CDK5RAP2	OFD1	BORA	PPP1R12A	HAUS4	CSNK1D	HAUS6	CSNK1E	HAUS5	DYNLL1	CKAP5	CDC25B	CCNA2	PSME1	PPP1R12B	MAPRE1	AJUBA	UBA52	SDCCAG8	DYNC1I2	TUBGCP2	DCTN1	HMMR	LIN9	PSMB10	AURKA
Mitotic G2-G2/M phases_Homo sapiens_R-HSA-453274	G2-G2/M phases	KO_SAL vs. KO	43/175	0.0302917	1.45998	7.57955	CEP57	DYNC1I2	CDKN1A	HMMR	LIN9	PSMB10	PPP1CB	PSMD8	CCNB2	CCNB1	TUBA1A	XPO1	PPP2R1A	CEP70	CNTRL	EP300	CEP192	RPS27A	YWHAG	CLASP1	PLK4	DYNC1H1	BORA	PPP1R12A	CEP152	PLK1	HAUS4	CSNK1D	HAUS6	CSNK1E	DYNLL1	CKAP5	HAUS2	PSMB8	CCNA2	TPX2	CENPF	CDK2	CDK1	TUBGCP3	MNAT1	MAPRE1	AJUBA
Mitotic G2-G2/M phases_Homo sapiens_R-HSA-453274	G2-G2/M phases	KO_TOL vs. KO	30/175	0.909842	1.03833	0.848121	DYNC1I2	CDKN1A	TUBGCP2	PSMB10	PSMD8	PPP2CB	PCM1	TUBA1A	XPO1	PPP2R1A	CNTRL	EP300	CEP192	MYBL2	YWHAG	CLASP1	PLK4	DYNC1H1	PPP1R12A	CSNK1D	HAUS6	CSNK1E	DYNLL1	CKAP5	PSMB8	CDK2	PSME1	TUBGCP3	MAPRE1	AJUBA
Mitotic G2-G2/M phases_Homo sapiens_R-HSA-453274	G2-G2/M phases	KO_SAL+TOL vs. KO	61/175	0.000789546	1.58011	15.148	YWHAE	CEP57	CDKN1A	FOXM1	PPP1CB	PSMD8	ACTR1A	TUBA1A	XPO1	PPP2R1A	CNTRL	EP300	NEK2	GTSE1	YWHAG	CDK5RAP2	OFD1	BORA	PPP1R12A	HAUS4	CSNK1D	HAUS6	CSNK1E	HAUS5	DYNLL1	CKAP5	CDC25B	CCNA2	PSME1	PPP1R12B	MAPRE1	AJUBA	DYNC1I2	TUBGCP2	HMMR	PSMB10	AURKA	CCNB2	PPP2CB	CCNB1	HAUS8	E2F1	CEP192
G2/M Transition_Homo sapiens_R-HSA-69275	G2-G2/M phases	KO vs. WT	69/173	0.000576586	1.51969	14.8042	YWHAE	CEP57	CDKN1A	CCP110	FOXM1	PPP1CB	PSMD8	ACTR1A	PCM1	TUBA1A	XPO1	PPP2R1A	CNTRL	NEK2	PHLDA1	GTSE1	YWHAG	CDK5RAP2	OFD1	BORA	PPP1R12A	HAUS4	CSNK1D	HAUS6	CSNK1E	HAUS5	DYNLL1	CKAP5	CDC25B	CCNA2	PSME1	PPP1R12B	MAPRE1	AJUBA	UBA52	SDCCAG8	DYNC1I2	TUBGCP2	DCTN1	HMMR	LIN9	PSMB10	AURKA
G2/M Transition_Homo sapiens_R-HSA-69275	G2-G2/M phases	KO_SAL vs. KO	43/173	0.0254283	1.47686	7.9901	CEP57	DYNC1I2	CDKN1A	HMMR	LIN9	PSMB10	PPP1CB	PSMD8	CCNB2	CCNB1	TUBA1A	XPO1	PPP2R1A	CEP70	CNTRL	EP300	CEP192	RPS27A	YWHAG	CLASP1	PLK4	DYNC1H1	BORA	PPP1R12A	CEP152	PLK1	HAUS4	CSNK1D	HAUS6	CSNK1E	DYNLL1	CKAP5	HAUS2	PSMB8	CCNA2	TPX2	CENPF	CDK2	CDK1	TUBGCP3	MNAT1	MAPRE1	AJUBA
G2/M Transition_Homo sapiens_R-HSA-69275	G2-G2/M phases	KO_TOL vs. KO	30/173	0.875948	1.05034	0.92356	DYNC1I2	CDKN1A	TUBGCP2	PSMB10	PSMD8	PPP2CB	PCM1	TUBA1A	XPO1	PPP2R1A	CNTRL	EP300	CEP192	MYBL2	YWHAG	CLASP1	PLK4	DYNC1H1	PPP1R12A	CSNK1D	HAUS6	CSNK1E	DYNLL1	CKAP5	PSMB8	CDK2	PSME1	TUBGCP3	MAPRE1	AJUBA
G2/M Transition_Homo sapiens_R-HSA-69275	G2-G2/M phases	KO_SAL+TOL vs. KO	59/173	0.00169173	1.54597	13.3569	YWHAE	CEP57	CDKN1A	FOXM1	PPP1CB	PSMD8	ACTR1A	TUBA1A	XPO1	PPP2R1A	CNTRL	EP300	NEK2	GTSE1	YWHAG	CDK5RAP2	OFD1	BORA	PPP1R12A	HAUS4	CSNK1D	HAUS6	CSNK1E	HAUS5	DYNLL1	CKAP5	CDC25B	CCNA2	PSME1	PPP1R12B	MAPRE1	AJUBA	DYNC1I2	TUBGCP2	HMMR	PSMB10	AURKA	CCNB2	PPP2CB	CCNB1	HAUS8	CEP192	RPS27A
Regulation of PLK1 Activity at G2/M Transition_Homo sapiens_R-HSA-2565942	G2-G2/M phases	KO vs. WT	46/87	2.51704e-06	2.01461	32.2757	YWHAE	CEP57	DYNC1I2	DCTN1	CCP110	AURKA	PPP1CB	CCNB2	ACTR1A	PCM1	CCNB1	TUBA1A	HAUS8	PPP2R1A	HAUS7	CNTRL	CEP70	NEK2	CEP192	RPS27A	YWHAG	CLASP1	CDK5RAP2	CEP78	OFD1	PLK4	DYNC1H1	PPP1R12A	BORA	ODF2	NDE1	PLK1	HAUS4	CSNK1D	HAUS6	HAUS5	CSNK1E	DYNLL1	CKAP5	ALMS1	CDK1	PPP1R12B	MAPRE1
Regulation of PLK1 Activity at G2/M Transition_Homo sapiens_R-HSA-2565942	G2-G2/M phases	KO_SAL vs. KO	29/87	0.00190685	1.98059	17.7281	CEP57	DYNC1I2	PPP1CB	CCNB2	CCNB1	TUBA1A	PPP2R1A	CNTRL	CEP70	CEP192	RPS27A	YWHAG	CLASP1	PLK4	DYNC1H1	PPP1R12A	BORA	CEP152	PLK1	HAUS4	CSNK1D	HAUS6	CSNK1E	DYNLL1	CKAP5	HAUS2	CDK1	MAPRE1	AJUBA
Regulation of PLK1 Activity at G2/M Transition_Homo sapiens_R-HSA-2565942	G2-G2/M phases	KO_TOL vs. KO	18/87	0.498852	1.25316	2.1468	PLK4	DYNC1I2	DYNC1H1	PPP1R12A	CSNK1D	HAUS6	CSNK1E	DYNLL1	CKAP5	PCM1	TUBA1A	PPP2R1A	CNTRL	CEP192	MAPRE1	AJUBA	YWHAG	CLASP1
Regulation of PLK1 Activity at G2/M Transition_Homo sapiens_R-HSA-2565942	G2-G2/M phases	KO_SAL+TOL vs. KO	38/87	9.29449e-05	1.97997	23.9907	YWHAE	CEP57	DYNC1I2	AURKA	PPP1CB	CCNB2	ACTR1A	CCNB1	TUBA1A	HAUS8	PPP2R1A	CNTRL	NEK2	CEP192	RPS27A	YWHAG	CLASP1	CDK5RAP2	CEP78	OFD1	PLK4	DYNC1H1	PPP1R12A	BORA	NDE1	PLK1	HAUS4	CSNK1D	HAUS6	HAUS5	CSNK1E	DYNLL1	CKAP5	CENPJ	CDK1	PPP1R12B	MAPRE1	AJUBA
Centrosome maturation_Homo sapiens_R-HSA-380287	G2-G2/M phases	KO vs. WT	40/79	4.58919e-05	1.92924	24.4773	YWHAE	CEP57	DYNC1I2	TUBGCP2	DCTN1	CCP110	ACTR1A	PCM1	CCNB1	TUBA1A	HAUS8	PPP2R1A	HAUS7	CNTRL	CEP70	NEK2	CEP192	YWHAG	CLASP1	CDK5RAP2	CEP78	OFD1	PLK4	DYNC1H1	ODF2	NDE1	PLK1	HAUS4	CSNK1D	HAUS6	HAUS5	CSNK1E	DYNLL1	CKAP5	ALMS1	CDK1	TUBGCP5	TUBGCP3	MAPRE1	SDCCAG8
Centrosome maturation_Homo sapiens_R-HSA-380287	G2-G2/M phases	KO_SAL vs. KO	24/79	0.015288	1.80509	11.166	CEP57	PLK4	DYNC1I2	DYNC1H1	CEP152	PLK1	HAUS4	CSNK1D	HAUS6	CSNK1E	DYNLL1	CKAP5	HAUS2	CCNB1	TUBA1A	PPP2R1A	CNTRL	CEP70	CDK1	CEP192	TUBGCP3	MAPRE1	YWHAG	CLASP1
Centrosome maturation_Homo sapiens_R-HSA-380287	G2-G2/M phases	KO_TOL vs. KO	18/79	0.308608	1.38006	3.29919	PLK4	DYNC1I2	DYNC1H1	TUBGCP2	CSNK1D	HAUS6	CSNK1E	DYNLL1	CKAP5	PCM1	TUBA1A	PPP2R1A	CNTRL	CEP192	TUBGCP3	MAPRE1	YWHAG	CLASP1
Centrosome maturation_Homo sapiens_R-HSA-380287	G2-G2/M phases	KO_SAL+TOL vs. KO	32/79	0.00164094	1.83619	15.9435	YWHAE	CEP57	DYNC1I2	TUBGCP2	ACTR1A	CCNB1	TUBA1A	HAUS8	PPP2R1A	CNTRL	NEK2	CEP192	YWHAG	CLASP1	CDK5RAP2	CEP78	OFD1	PLK4	DYNC1H1	NDE1	PLK1	HAUS4	CSNK1D	HAUS6	HAUS5	CSNK1E	DYNLL1	CKAP5	CENPJ	CDK1	TUBGCP3	MAPRE1
Recruitment of mitotic centrosome proteins and complexes_Homo sapiens_R-HSA-380270	G2-G2/M phases	KO vs. WT	40/79	4.54506e-05	1.92924	24.4773	YWHAE	CEP57	DYNC1I2	TUBGCP2	DCTN1	CCP110	ACTR1A	PCM1	CCNB1	TUBA1A	HAUS8	PPP2R1A	HAUS7	CNTRL	CEP70	NEK2	CEP192	YWHAG	CLASP1	CDK5RAP2	CEP78	OFD1	PLK4	DYNC1H1	ODF2	NDE1	PLK1	HAUS4	CSNK1D	HAUS6	HAUS5	CSNK1E	DYNLL1	CKAP5	ALMS1	CDK1	TUBGCP5	TUBGCP3	MAPRE1	SDCCAG8
Recruitment of mitotic centrosome proteins and complexes_Homo sapiens_R-HSA-380270	G2-G2/M phases	KO_SAL vs. KO	24/79	0.0152142	1.80509	11.166	CEP57	PLK4	DYNC1I2	DYNC1H1	CEP152	PLK1	HAUS4	CSNK1D	HAUS6	CSNK1E	DYNLL1	CKAP5	HAUS2	CCNB1	TUBA1A	PPP2R1A	CNTRL	CEP70	CDK1	CEP192	TUBGCP3	MAPRE1	YWHAG	CLASP1
Recruitment of mitotic centrosome proteins and complexes_Homo sapiens_R-HSA-380270	G2-G2/M phases	KO_TOL vs. KO	18/79	0.307929	1.38006	3.29919	PLK4	DYNC1I2	DYNC1H1	TUBGCP2	CSNK1D	HAUS6	CSNK1E	DYNLL1	CKAP5	PCM1	TUBA1A	PPP2R1A	CNTRL	CEP192	TUBGCP3	MAPRE1	YWHAG	CLASP1
Recruitment of mitotic centrosome proteins and complexes_Homo sapiens_R-HSA-380270	G2-G2/M phases	KO_SAL+TOL vs. KO	32/79	0.00163062	1.83619	15.9435	YWHAE	CEP57	DYNC1I2	TUBGCP2	ACTR1A	CCNB1	TUBA1A	HAUS8	PPP2R1A	CNTRL	NEK2	CEP192	YWHAG	CLASP1	CDK5RAP2	CEP78	OFD1	PLK4	DYNC1H1	NDE1	PLK1	HAUS4	CSNK1D	HAUS6	HAUS5	CSNK1E	DYNLL1	CKAP5	CENPJ	CDK1	TUBGCP3	MAPRE1
Loss of Nlp from mitotic centrosomes_Homo sapiens_R-HSA-380259	G2-G2/M phases	KO vs. WT	36/69	5.41352e-05	1.98796	24.7631	YWHAE	CEP57	DYNC1I2	DCTN1	CCP110	ACTR1A	PCM1	TUBA1A	HAUS8	PPP2R1A	HAUS7	CNTRL	CEP70	NEK2	CEP192	YWHAG	CLASP1	CDK5RAP2	CEP78	OFD1	PLK4	DYNC1H1	ODF2	NDE1	PLK1	HAUS4	CSNK1D	HAUS6	HAUS5	CSNK1E	DYNLL1	CKAP5	ALMS1	CDK1	MAPRE1	SDCCAG8
Loss of Nlp from mitotic centrosomes_Homo sapiens_R-HSA-380259	G2-G2/M phases	KO_SAL vs. KO	22/69	0.0130823	1.89448	12.2384	CEP57	PLK4	DYNC1I2	DYNC1H1	CEP152	PLK1	HAUS4	CSNK1D	HAUS6	CSNK1E	DYNLL1	CKAP5	HAUS2	TUBA1A	PPP2R1A	CNTRL	CEP70	CDK1	CEP192	MAPRE1	YWHAG	CLASP1
Loss of Nlp from mitotic centrosomes_Homo sapiens_R-HSA-380259	G2-G2/M phases	KO_TOL vs. KO	16/69	0.313559	1.40451	3.31074	PLK4	DYNC1I2	DYNC1H1	CSNK1D	HAUS6	CSNK1E	DYNLL1	CKAP5	PCM1	TUBA1A	PPP2R1A	CNTRL	CEP192	MAPRE1	YWHAG	CLASP1
Loss of Nlp from mitotic centrosomes_Homo sapiens_R-HSA-380259	G2-G2/M phases	KO_SAL+TOL vs. KO	29/69	0.00156073	1.90521	16.6871	YWHAE	CEP57	DYNC1I2	ACTR1A	TUBA1A	HAUS8	PPP2R1A	CNTRL	NEK2	CEP192	YWHAG	CLASP1	CDK5RAP2	CEP78	OFD1	PLK4	DYNC1H1	NDE1	PLK1	HAUS4	CSNK1D	HAUS6	HAUS5	CSNK1E	DYNLL1	CKAP5	CENPJ	CDK1	MAPRE1
AURKA Activation by TPX2_Homo sapiens_R-HSA-8854518	G2-G2/M phases	KO vs. WT	39/72	8.31086e-06	2.06389	30.2081	YWHAE	CEP57	DYNC1I2	DCTN1	CCP110	HMMR	AURKA	ACTR1A	PCM1	TUBA1A	HAUS8	PPP2R1A	HAUS7	CNTRL	CEP70	NEK2	CEP192	YWHAG	CLASP1	CDK5RAP2	CEP78	OFD1	PLK4	DYNC1H1	ODF2	NDE1	PLK1	HAUS4	CSNK1D	HAUS6	HAUS5	CSNK1E	DYNLL1	CKAP5	TPX2	ALMS1	CDK1	MAPRE1	SDCCAG8
AURKA Activation by TPX2_Homo sapiens_R-HSA-8854518	G2-G2/M phases	KO_SAL vs. KO	24/72	0.00507183	1.98059	15.1461	CEP57	PLK4	DYNC1I2	DYNC1H1	CEP152	PLK1	HAUS4	CSNK1D	HAUS6	CSNK1E	HMMR	DYNLL1	CKAP5	HAUS2	TPX2	TUBA1A	PPP2R1A	CNTRL	CEP70	CDK1	CEP192	MAPRE1	YWHAG	CLASP1
AURKA Activation by TPX2_Homo sapiens_R-HSA-8854518	G2-G2/M phases	KO_TOL vs. KO	16/72	0.382333	1.34599	2.77812	PLK4	DYNC1I2	DYNC1H1	CSNK1D	HAUS6	CSNK1E	DYNLL1	CKAP5	PCM1	TUBA1A	PPP2R1A	CNTRL	CEP192	MAPRE1	YWHAG	CLASP1
AURKA Activation by TPX2_Homo sapiens_R-HSA-8854518	G2-G2/M phases	KO_SAL+TOL vs. KO	32/72	0.000265985	2.01471	21.889	YWHAE	CEP57	DYNC1I2	HMMR	AURKA	ACTR1A	TUBA1A	HAUS8	PPP2R1A	CNTRL	NEK2	CEP192	YWHAG	CLASP1	CDK5RAP2	CEP78	OFD1	PLK4	DYNC1H1	NDE1	PLK1	HAUS4	CSNK1D	HAUS6	HAUS5	CSNK1E	DYNLL1	CKAP5	TPX2	CENPJ	CDK1	MAPRE1
Extension of Telomeres_Homo sapiens_R-HSA-180786	Chromosome Maintenance	KO vs. WT	21/28	2.25924e-06	2.85769	46.1341	RFC5	PRIM2	FEN1	RFC3	PCNA	RFC4	LIG1	PRIM1	RPA2	POLD3	POLD4	POLA1	POLA2	TERT	DKC1	POLD1	RUVBL2	POLE2	POLD2	DNA2	POLE
Extension of Telomeres_Homo sapiens_R-HSA-180786	Chromosome Maintenance	KO_SAL vs. KO	7/28	0.462057	1.48544	2.5498	PRIM2	POLA1	POLA2	PCNA	TERT	DKC1	POLD1
Extension of Telomeres_Homo sapiens_R-HSA-180786	Chromosome Maintenance	KO_TOL vs. KO	3/28	1	0.648957	0.0949626	POLA1	TERT	POLD1
Extension of Telomeres_Homo sapiens_R-HSA-180786	Chromosome Maintenance	KO_SAL+TOL vs. KO	13/28	0.0179993	2.10465	11.8152	PRIM2	FEN1	RFC3	PCNA	LIG1	POLD3	POLA1	POLA2	TERT	DKC1	POLD1	DNA2	POLE
Inhibition of the proteolytic activity of APC/C required for the onset of anaphase by mitotic spindle checkpoint components_Homo sapiens_R-HSA-141405	Mitotic Spindle Checkpoint	KO vs. WT	12/20	0.00781406	2.28615	14.8942	CDC20	CDC23	UBE2C	CDC27	BUB1B	ANAPC4	ANAPC5	BUB3	ANAPC10	ANAPC1	ANAPC2	MAD2L1
Inhibition of the proteolytic activity of APC/C required for the onset of anaphase by mitotic spindle checkpoint components_Homo sapiens_R-HSA-141405	Mitotic Spindle Checkpoint	KO_SAL vs. KO	9/20	0.0189979	2.6738	15.5061	CDC20	UBE2C	CDC27	BUB1B	ANAPC4	BUB3	ANAPC1	ANAPC2	MAD2L1
Inhibition of the proteolytic activity of APC/C required for the onset of anaphase by mitotic spindle checkpoint components_Homo sapiens_R-HSA-141405	Mitotic Spindle Checkpoint	KO_TOL vs. KO	4/20	0.893781	1.21139	1.03409	CDC27	ANAPC4	BUB3	ANAPC1
Inhibition of the proteolytic activity of APC/C required for the onset of anaphase by mitotic spindle checkpoint components_Homo sapiens_R-HSA-141405	Mitotic Spindle Checkpoint	KO_SAL+TOL vs. KO	11/20	0.00853809	2.4932	16.494	CDC20	UBE2C	CDC27	BUB1B	ANAPC4	ANAPC5	BUB3	ANAPC10	ANAPC1	ANAPC2	MAD2L1
M Phase_Homo sapiens_R-HSA-68886	M phase	KO vs. WT	117/268	1.44423e-08	1.66343	35.8959	NUP107	NUP188	ZWILCH	BUB1B	CASC5	SMC3	SMC4	SMC2	CDC20	PSMD8	CDC23	PPP2R1A	CDC27	BANF1	KNTC1	FBXO5	TMPO	HIST1H2AB	NUP210	PRKCB	VRK1	NUP93	PSME1	ANAPC4	ANAPC5	NUP98	KIF20A	UBA52	MAD1L1	ANAPC1	ANAPC2	NUP205	POM121	SET	SEH1L	CDCA5	NCAPG	PDS5B	AAAS	PMF1	NCAPH	ANAPC10	NUP160
M Phase_Homo sapiens_R-HSA-68886	M phase	KO_SAL vs. KO	75/268	8.48883e-05	1.66281	21.148	NUP188	ZWILCH	NCAPG2	BUB1B	CASC5	SMC3	SMC4	SMC2	PHF8	LMNB1	CDC20	PSMD8	XPO1	PPP2R1A	CDC27	NUF2	KNTC1	EMD	TMPO	HIST1H2AB	NUP214	NUP210	PRKCB	H2AFX	KIF23	VRK1	SMC1A	CKAP5	NUP93	ESPL1	INCENP	ANAPC4	KIF2C	NUP98	KIF20A	MAPRE1	ANAPC1	ANAPC2	MCPH1	POM121	CDCA5	CENPA	NCAPH
M Phase_Homo sapiens_R-HSA-68886	M phase	KO_TOL vs. KO	39/268	1	0.88142	0.16521	SET	NUP188	PSMB10	LMNB1	PSMD8	PPP2CB	XPO1	PPP2R1A	RAD21	CDC27	LMNA	TPR	BUB3	EMD	CLASP1	TMPO	CLASP2	MAPK3	NUP214	CENPT	NUP210	PRKCB	RCC2	NEK6	NUP153	PPP2R5C	SMC1A	CKAP5	PSMB8	NUP93	KIF2A	ESPL1	TAOK1	PSME1	ANAPC4	NCAPD2	NUP98	MAPRE1	ANAPC1
M Phase_Homo sapiens_R-HSA-68886	M phase	KO_SAL+TOL vs. KO	100/268	3.94886e-07	1.69145	31.4292	NUP188	ZWILCH	BUB1B	CASC5	SMC4	SMC2	CDC20	PSMD8	PPP2R1A	CDC27	KNTC1	FBXO5	TMPO	HIST1H2AB	NUP214	NUP210	PRKCB	VRK1	NUP93	PSME1	ANAPC4	ANAPC5	NUP98	KIF20A	HIST1H2BB	ANAPC1	ANAPC2	POM121	SET	CDCA5	NCAPG	PMF1	NCAPH	ANAPC10	NUP160	SKA2	CCNB2	DSN1	CCNB1	RAD21	TPR	NUP155	UBE2C
Nuclear Pore Complex (NPC) Disassembly_Homo sapiens_R-HSA-3301854	M phase	KO vs. WT	20/34	0.00058394	2.24132	21.777	NDC1	POM121	NUP205	NUP107	SEH1L	NUP188	NUP210	NUP155	NEK6	NUP153	AAAS	NUP160	NUP93	CCNB2	CCNB1	TPR	NUP62	CDK1	NUP54	NUP98
Nuclear Pore Complex (NPC) Disassembly_Homo sapiens_R-HSA-3301854	M phase	KO_SAL vs. KO	14/34	0.00682387	2.44661	17.8356	NUP214	POM121	NUP188	NUP210	NUP155	NEK6	NUP153	NUP160	NUP93	CCNB2	CCNB1	TPR	CDK1	NUP98
Nuclear Pore Complex (NPC) Disassembly_Homo sapiens_R-HSA-3301854	M phase	KO_TOL vs. KO	8/34	0.516477	1.42516	2.38426	NUP214	NUP93	NUP188	NUP210	NEK6	TPR	NUP153	NUP98
Nuclear Pore Complex (NPC) Disassembly_Homo sapiens_R-HSA-3301854	M phase	KO_SAL+TOL vs. KO	16/34	0.00731505	2.13322	14.5611	NUP214	POM121	NUP188	NUP210	NUP155	NEK6	NUP153	NUP160	NUP93	CCNB2	CCNB1	TPR	NUP62	CDK1	NUP54	NUP98
Mitotic Prometaphase_Homo sapiens_R-HSA-68877	M phase	KO vs. WT	68/107	8.23532e-14	2.42147	85.1344	NUP107	ZWILCH	BUB1B	CASC5	SMC3	SMC4	SMC2	CDC20	XPO1	PPP2R1A	NUF2	KNTC1	SPDL1	PPP2R5B	PPP2R5D	PPP2R5C	SMC1A	RANGAP1	CKAP5	KIF2A	INCENP	KIF2C	NUP98	MAPRE1	MAD1L1	SEH1L	CDCA5	MIS12	NCAPG	PDS5B	PMF1	CENPA	NCAPH	NUP160	AURKB	SKA2	PPP2CA	CCNB2	PPP2CB	CCNB1	DSN1	RAD21	BUB3
Mitotic Prometaphase_Homo sapiens_R-HSA-68877	M phase	KO_SAL vs. KO	43/107	4.54622e-07	2.38781	44.5112	ZWILCH	CDCA5	BUB1B	CASC5	SMC3	SMC4	CENPA	NCAPH	NUP160	SMC2	CDC20	CCNB2	CCNB1	DSN1	XPO1	PPP2R1A	RAD21	NUF2	KNTC1	BUB3	CLASP1	CLASP2	CENPT	CENPU	RCC2	PLK1	SMC1A	CKAP5	NDC80	CENPE	KIF18A	STAG1	CENPF	CENPH	INCENP	TAOK1	CDK1	KIF2C	NCAPD2	NUP98	CENPO	MAPRE1	MAD2L1
Mitotic Prometaphase_Homo sapiens_R-HSA-68877	M phase	KO_TOL vs. KO	17/107	1	0.962317	0.476765	CENPT	RCC2	PPP2R5C	SMC1A	CKAP5	PPP2CB	XPO1	KIF2A	PPP2R1A	RAD21	TAOK1	NCAPD2	NUP98	BUB3	MAPRE1	CLASP1	CLASP2
Mitotic Prometaphase_Homo sapiens_R-HSA-68877	M phase	KO_SAL+TOL vs. KO	56/107	6.04265e-10	2.37246	61.0358	ZWILCH	BUB1B	CASC5	SMC4	SMC2	CDC20	XPO1	PPP2R1A	NUF2	KNTC1	SPDL1	SMC1A	RANGAP1	CKAP5	KIF2A	INCENP	KIF2C	NUP98	MAPRE1	CDCA5	MIS12	NCAPG	PMF1	CENPA	NCAPH	NUP160	AURKB	SKA2	CCNB2	PPP2CB	CCNB1	DSN1	RAD21	BUB3	CLASP1	CLASP2	CENPT	CENPU	RCC2	NDE1	PLK1	NDC80	CENPE
Resolution of Sister Chromatid Cohesion_Homo sapiens_R-HSA-2500257	M phase	KO vs. WT	63/99	6.80356e-13	2.4247	79.4921	NUP107	ZWILCH	BUB1B	CASC5	SMC3	CDC20	XPO1	PPP2R1A	NUF2	KNTC1	SPDL1	PPP2R5B	PPP2R5D	PPP2R5C	SMC1A	RANGAP1	CKAP5	KIF2A	INCENP	KIF2C	NUP98	MAPRE1	MAD1L1	SEH1L	CDCA5	MIS12	PDS5B	PMF1	CENPA	NUP160	AURKB	SKA2	PPP2CA	CCNB2	PPP2CB	CCNB1	DSN1	RAD21	BUB3	CLASP1	CLASP2	CENPT	CENPU
Resolution of Sister Chromatid Cohesion_Homo sapiens_R-HSA-2500257	M phase	KO_SAL vs. KO	39/99	3.24973e-06	2.3407	38.4216	ZWILCH	CDCA5	BUB1B	CASC5	SMC3	CENPA	NUP160	CDC20	CCNB2	CCNB1	DSN1	XPO1	PPP2R1A	RAD21	NUF2	KNTC1	BUB3	CLASP1	CLASP2	CENPT	CENPU	RCC2	PLK1	SMC1A	CKAP5	NDC80	CENPE	KIF18A	STAG1	CENPF	CENPH	INCENP	TAOK1	CDK1	KIF2C	NUP98	CENPO	MAPRE1	MAD2L1
Resolution of Sister Chromatid Cohesion_Homo sapiens_R-HSA-2500257	M phase	KO_TOL vs. KO	16/99	1	0.978899	0.534337	CENPT	RCC2	PPP2R5C	SMC1A	CKAP5	PPP2CB	XPO1	KIF2A	PPP2R1A	RAD21	TAOK1	NUP98	BUB3	MAPRE1	CLASP1	CLASP2
Resolution of Sister Chromatid Cohesion_Homo sapiens_R-HSA-2500257	M phase	KO_SAL+TOL vs. KO	51/99	8.18356e-09	2.33523	53.2868	ZWILCH	BUB1B	CASC5	CDC20	XPO1	PPP2R1A	NUF2	KNTC1	SPDL1	SMC1A	RANGAP1	CKAP5	KIF2A	INCENP	KIF2C	NUP98	MAPRE1	CDCA5	MIS12	PMF1	CENPA	NUP160	AURKB	SKA2	CCNB2	PPP2CB	CCNB1	DSN1	RAD21	BUB3	CLASP1	CLASP2	CENPT	CENPU	RCC2	NDE1	PLK1	NDC80	CENPE	KIF18A	STAG1	CENPF	CENPH
Mitotic Metaphase and Anaphase_Homo sapiens_R-HSA-2555396	M phase	KO vs. WT	83/174	2.84627e-08	1.81753	37.8335	NUP107	ZWILCH	BUB1B	CASC5	SMC3	LMNB1	CDC20	PSMD8	CDC23	XPO1	PPP2R1A	CDC27	NUF2	BANF1	KNTC1	FBXO5	SPDL1	EMD	TMPO	PPP2R5B	VRK1	PPP2R5D	PPP2R5C	SMC1A	RANGAP1	CKAP5	KIF2A	ESPL1	INCENP	PSME1	ANAPC4	ANAPC5	KIF2C	NUP98	MAPRE1	UBA52	MAD1L1	ANAPC1	ANAPC2	SEH1L	CDCA5	MIS12	PDS5B
Mitotic Metaphase and Anaphase_Homo sapiens_R-HSA-2555396	M phase	KO_SAL vs. KO	51/174	0.000616081	1.74155	18.221	ZWILCH	BUB1B	CASC5	SMC3	LMNB1	CDC20	PSMD8	XPO1	PPP2R1A	CDC27	NUF2	KNTC1	EMD	TMPO	VRK1	SMC1A	CKAP5	ESPL1	INCENP	ANAPC4	KIF2C	NUP98	MAPRE1	ANAPC1	ANAPC2	CDCA5	CENPA	NUP160	PSMB10	DSN1	RAD21	LMNA	BUB3	RPS27A	CLASP1	CLASP2	CENPT	CENPU	UBE2C	RCC2	PLK1	NDC80	PSMB8
Mitotic Metaphase and Anaphase_Homo sapiens_R-HSA-2555396	M phase	KO_TOL vs. KO	28/174	1	0.974679	0.512503	PSMB10	LMNB1	PSMD8	PPP2CB	XPO1	PPP2R1A	RAD21	CDC27	LMNA	BUB3	EMD	CLASP1	TMPO	CLASP2	CENPT	RCC2	PPP2R5C	SMC1A	CKAP5	PSMB8	KIF2A	ESPL1	TAOK1	PSME1	ANAPC4	NUP98	MAPRE1	ANAPC1
Mitotic Metaphase and Anaphase_Homo sapiens_R-HSA-2555396	M phase	KO_SAL+TOL vs. KO	68/174	7.3925e-06	1.77155	26.7907	ZWILCH	BUB1B	CASC5	LMNB1	CDC20	PSMD8	XPO1	PPP2R1A	CDC27	NUF2	KNTC1	FBXO5	SPDL1	EMD	TMPO	VRK1	SMC1A	RANGAP1	CKAP5	KIF2A	ESPL1	INCENP	PSME1	ANAPC4	ANAPC5	KIF2C	NUP98	MAPRE1	ANAPC1	ANAPC2	CDCA5	MIS12	PMF1	CENPA	NUP160	ANAPC10	PSMB10	AURKB	SKA2	PPP2CB	DSN1	RAD21	LMNA
Separation of Sister Chromatids_Homo sapiens_R-HSA-2467813	M phase	KO vs. WT	76/162	3.0292e-07	1.78752	32.6802	NUP107	ZWILCH	BUB1B	CASC5	SMC3	CDC20	PSMD8	CDC23	XPO1	PPP2R1A	CDC27	NUF2	KNTC1	SPDL1	PPP2R5B	PPP2R5D	PPP2R5C	SMC1A	RANGAP1	CKAP5	KIF2A	ESPL1	INCENP	PSME1	ANAPC4	ANAPC5	KIF2C	NUP98	MAPRE1	UBA52	MAD1L1	ANAPC1	ANAPC2	SEH1L	CDCA5	MIS12	PDS5B	PMF1	CENPA	NUP160	ANAPC10	PSMB10	AURKB
Separation of Sister Chromatids_Homo sapiens_R-HSA-2467813	M phase	KO_SAL vs. KO	46/162	0.00211074	1.68717	14.7755	ZWILCH	CDCA5	BUB1B	CASC5	SMC3	CENPA	NUP160	PSMB10	CDC20	PSMD8	DSN1	XPO1	PPP2R1A	RAD21	CDC27	NUF2	KNTC1	BUB3	RPS27A	CLASP1	CLASP2	CENPT	CENPU	UBE2C	RCC2	PLK1	SMC1A	CKAP5	NDC80	PSMB8	CENPE	KIF18A	STAG1	CENPF	ESPL1	CENPH	INCENP	TAOK1	ANAPC4	KIF2C	NUP98	CENPO	MAPRE1
Separation of Sister Chromatids_Homo sapiens_R-HSA-2467813	M phase	KO_TOL vs. KO	24/162	1	0.897324	0.257094	CENPT	RCC2	PPP2R5C	SMC1A	CKAP5	PSMB10	PSMB8	PSMD8	PPP2CB	XPO1	KIF2A	ESPL1	PPP2R1A	RAD21	TAOK1	CDC27	PSME1	ANAPC4	NUP98	BUB3	MAPRE1	ANAPC1	CLASP1	CLASP2
Separation of Sister Chromatids_Homo sapiens_R-HSA-2467813	M phase	KO_SAL+TOL vs. KO	62/162	4.22053e-05	1.73489	22.7304	ZWILCH	BUB1B	CASC5	CDC20	PSMD8	XPO1	PPP2R1A	CDC27	NUF2	KNTC1	SPDL1	SMC1A	RANGAP1	CKAP5	KIF2A	ESPL1	INCENP	PSME1	ANAPC4	ANAPC5	KIF2C	NUP98	MAPRE1	ANAPC1	ANAPC2	CDCA5	MIS12	PMF1	CENPA	NUP160	ANAPC10	PSMB10	AURKB	SKA2	PPP2CB	DSN1	RAD21	BUB3	RPS27A	CLASP1	CLASP2	CENPT	CENPU
*Innate Immune System_Homo sapiens_R-HSA-168249	*Innate immunity	KO vs. WT	297/807	5.47422e-10	1.40229	35.3724	CYFIP1	APP	WIPF1	UBE2L6	ACTB	PSMD8	C4B	LGALS3	RPS6KA3	SYNGAP1	RPS6KA5	PPP2R1A	RPS6KA2	AKT3	DHX58	RPS6KA1	C3AR1	AKT1	PIP4K2A	PIP4K2B	PRKACB	TRIM21	B2M	MEF2A	PRKCG	MEF2C	PRKCD	BTC	RNF125	PRKAR1A	PSME1	BTK	TXNIP	TLN1	UBA52	CFB	CFD	CFH	DHX9	CFI	PDGFB	PDGFA	PIK3R3
*Innate Immune System_Homo sapiens_R-HSA-168249	*Innate immunity	KO_SAL vs. KO	222/807	1.46049e-12	1.63454	53.6023	CYFIP1	APP	WIPF1	UBE2L6	ACTB	PSMD8	C4B	LGALS3	RPS6KA3	SYNGAP1	PPP2R1A	AKT3	DHX58	C3AR1	AKT1	PIP4K2A	PIP4K2B	PRKACB	B2M	IER3	MEF2A	PRKCG	MEF2C	FRS2	PRKAR1B	PRKAR1A	BTK	TXNIP	TLN1	CFB	CFH	DHX9	CFI	PDGFB	PDGFA	PIK3R3	IQGAP1	PIK3R1	BCL10	C2	C3	DHX36	PCBP2
*Innate Immune System_Homo sapiens_R-HSA-168249	*Innate immunity	KO_TOL vs. KO	239/807	6.14799e-19	1.79381	85.487	CYFIP1	APP	WIPF1	UBE2L6	ELK1	ACTB	PSMD8	C4B	LGALS3	RPS6KA3	SYNGAP1	PPP2R1A	RPS6KA2	AKT3	DHX58	C3AR1	AKT1	PIP4K2A	PIP4K2B	PRKACB	B2M	IER3	MEF2A	PRKCG	MEF2C	PRKCD	PRKAR1A	PSME1	BTK	TXNIP	CFH	DHX9	CFI	PDGFB	PDGFA	PIK3R3	IQGAP1	PIK3R1	BCL10	C3	DHX36	PCBP2	PLCG2
*Innate Immune System_Homo sapiens_R-HSA-168249	*Innate immunity	KO_SAL+TOL vs. KO	268/807	7.79978e-12	1.50541	45.6818	CYFIP1	APP	WIPF1	UBE2L6	ACTB	PSMD8	C4B	LGALS3	RPS6KA3	SYNGAP1	RPS6KA5	PPP2R1A	RPS6KA2	AKT3	DHX58	RPS6KA1	C3AR1	AKT1	PIP4K2A	PIP4K2B	PRKACB	B2M	IER3	MEF2A	PRKCG	MEF2C	PRKCD	PRKAR1A	PSME1	BTK	TXNIP	TLN1	CFB	CFH	DHX9	CFI	PDGFB	PDGFA	PIK3R3	IQGAP1	PIK3R1	BCL10	C2
Toll-Like Receptors Cascades_Homo sapiens_R-HSA-168898	Toll-Like Receptor	KO vs. WT	76/140	1.01055e-10	2.06842	56.1997	APP	ITGAM	ITGB2	HMGB1	CTSS	IKBKB	RPS6KA3	RPS6KA5	CASP8	PPP2R1A	CTSL	RPS6KA2	CTSK	RPS6KA1	MAP3K8	LBP	MAP3K7	IKBKE	CTSB	MEF2A	MEF2C	DUSP3	RIPK3	RIPK2	CD180	PPP2R5D	IRAK3	IRAK4	FOS	TIRAP	DUSP6	DNM2	DNM3	TLR1	CREB1	MAPKAPK3	TRAF3	MAPKAPK2	BTK	TLR9	IRF7	PELI1	TLR8
Toll-Like Receptors Cascades_Homo sapiens_R-HSA-168898	Toll-Like Receptor	KO_SAL vs. KO	59/140	1.55085e-10	2.50403	68.4981	APP	ITGAM	ITGB2	HMGB1	CTSS	IKBKB	RPS6KA3	PPP2R1A	CTSL	CTSK	MAP3K8	LBP	MAP3K7	IKBKE	CTSB	MEF2A	MEF2C	RIPK3	RIPK2	CD180	IRAK3	IRAK4	FOS	TIRAP	DUSP6	DNM2	TLR1	MAPKAPK3	MAPKAPK2	BTK	TLR9	IRF7	TLR8	TLR7	TLR5	TLR4	BIRC2	TLR3	BIRC3	TLR2	DHX9	UNC93B1	TANK
Toll-Like Receptors Cascades_Homo sapiens_R-HSA-168898	Toll-Like Receptor	KO_TOL vs. KO	64/140	9.85158e-14	2.76888	97.4707	APP	ITGAM	ITGB2	HMGB1	ELK1	CTSS	IKBKB	RPS6KA3	CASP8	PPP2R1A	CTSL	RPS6KA2	CTSK	MAP3K8	LBP	MAP3K7	IKBKE	CTSB	MEF2A	MEF2C	RIPK3	CD180	IRAK3	IRAK4	FOS	TIRAP	DUSP6	DNM1	DNM2	TLR1	MAPKAPK3	TRAF3	MAPKAPK2	BTK	TLR9	IRF7	PELI1	TLR8	TLR7	TLR5	TLR4	BIRC2	TLR3
Toll-Like Receptors Cascades_Homo sapiens_R-HSA-168898	Toll-Like Receptor	KO_SAL+TOL vs. KO	71/140	9.25321e-12	2.29893	69.1977	APP	ITGAM	ITGB2	HMGB1	CTSS	IKBKB	RPS6KA3	RPS6KA5	CASP8	PPP2R1A	CTSL	RPS6KA2	CTSK	RPS6KA1	MAP3K8	LBP	MAP3K7	IKBKE	CTSB	MEF2A	MEF2C	DUSP3	RIPK3	RIPK2	CD180	IRAK3	IRAK4	FOS	TIRAP	DUSP6	DNM1	DNM2	DUSP7	TLR1	CREB1	MAPKAPK3	TRAF3	MAPKAPK2	BTK	TLR9	IRF7	TLR8	TLR7
Toll Like Receptor TLR1:TLR2 Cascade_Homo sapiens_R-HSA-168179	Toll-Like Receptor	KO vs. WT	47/92	6.34742e-06	1.94654	29.165	APP	DHX9	NOD1	HMGB1	RELA	IKBKB	PPP2CA	RPS6KA3	PPP2CB	RPS6KA5	MAPK7	PPP2R1A	RPS6KA2	RPS6KA1	MAP3K8	CD14	RPS27A	MAP3K7	MAPK3	MEF2A	MEF2C	JUN	DUSP3	MAP3K1	RIPK2	PPP2R5D	IRAK3	IRAK4	FOS	DUSP6	TIRAP	NFKB1	NFKB2	TLR1	NFKBIA	MAPK11	CREB1	MAPKAPK3	TNIP2	MAPKAPK2	BTK	PELI1	TAB2
Toll Like Receptor TLR1:TLR2 Cascade_Homo sapiens_R-HSA-168179	Toll-Like Receptor	KO_SAL vs. KO	34/92	8.35843e-05	2.19587	28.0871	APP	DHX9	HMGB1	RELA	IKBKB	RPS6KA3	PPP2R1A	MAP3K8	CD14	RPS27A	MAP3K7	MEF2A	MEF2C	JUN	MAP3K1	RIPK2	IRAK3	IRAK4	FOS	DUSP6	TIRAP	NFKB1	NFKB2	TLR1	NFKBIA	MAPK11	MAPKAPK3	TNIP2	MAPKAPK2	BTK	TAB2	TLR4	MYD88	TLR2
Toll Like Receptor TLR1:TLR2 Cascade_Homo sapiens_R-HSA-168179	Toll-Like Receptor	KO_TOL vs. KO	37/92	1.99134e-06	2.43594	40.9145	APP	DHX9	HMGB1	ELK1	RELA	IKBKB	RPS6KA3	PPP2CB	PPP2R1A	RPS6KA2	MAP3K8	CD14	MAP3K7	MAPK3	MEF2A	MEF2C	JUN	MAP3K1	IRAK3	IRAK4	FOS	DUSP6	TIRAP	NFKB1	NFKB2	TLR1	NFKBIA	MAPK11	MAPKAPK3	TNIP2	MAPKAPK2	BTK	PELI1	TAB2	TLR4	MYD88	TLR2
Toll Like Receptor TLR1:TLR2 Cascade_Homo sapiens_R-HSA-168179	Toll-Like Receptor	KO_SAL+TOL vs. KO	43/92	4.12173e-06	2.11873	33.5188	APP	DHX9	HMGB1	RELA	IKBKB	RPS6KA3	PPP2CB	RPS6KA5	MAPK7	PPP2R1A	RPS6KA2	RPS6KA1	MAP3K8	CD14	RPS27A	MAP3K7	MAPK3	MEF2A	MEF2C	JUN	DUSP3	MAP3K1	RIPK2	IRAK3	IRAK4	FOS	DUSP6	TIRAP	NFKB1	DUSP7	NFKB2	TLR1	NFKBIA	MAPK11	CREB1	MAPKAPK3	TNIP2	MAPKAPK2	BTK	TAB2	TLR4	MYD88	TLR2
Toll Like Receptor 3 (TLR3) Cascade_Homo sapiens_R-HSA-168164	Toll-Like Receptor	KO vs. WT	48/97	1.31758e-05	1.88548	26.488	APP	DHX9	NOD1	HMGB1	TANK	RELA	IKBKB	PPP2CA	RPS6KA3	PPP2CB	RPS6KA5	CASP8	MAPK7	PPP2R1A	RPS6KA2	RPS6KA1	MAP3K8	CD14	RPS27A	MAP3K7	IKBKE	MAPK3	MEF2A	MEF2C	JUN	DUSP3	RIPK3	RIPK2	PPP2R5D	FOS	NFKB1	DUSP6	NFKB2	NFKBIA	MAPK11	CREB1	MAPKAPK3	TRAF3	TNIP2	MAPKAPK2	IRF7	TAB2	UBA52
Toll Like Receptor 3 (TLR3) Cascade_Homo sapiens_R-HSA-168164	Toll-Like Receptor	KO_SAL vs. KO	34/97	0.000263011	2.08268	23.8451	APP	DHX9	HMGB1	TANK	RELA	IKBKB	RPS6KA3	PPP2R1A	MAP3K8	CD14	RPS27A	MAP3K7	IKBKE	MEF2A	MEF2C	JUN	RIPK3	RIPK2	FOS	NFKB1	DUSP6	NFKB2	NFKBIA	MAPK11	MAPKAPK3	TNIP2	MAPKAPK2	IRF7	TAB2	TLR4	MYD88	BIRC2	TLR3	BIRC3
Toll Like Receptor 3 (TLR3) Cascade_Homo sapiens_R-HSA-168164	Toll-Like Receptor	KO_TOL vs. KO	38/97	2.45793e-06	2.37282	38.8621	APP	DHX9	HMGB1	ELK1	TANK	RELA	IKBKB	RPS6KA3	PPP2CB	CASP8	PPP2R1A	RPS6KA2	MAP3K8	CD14	MAP3K7	IKBKE	MAPK3	MEF2A	MEF2C	JUN	RIPK3	FOS	NFKB1	DUSP6	NFKB2	NFKBIA	MAPK11	MAPKAPK3	TRAF3	TNIP2	MAPKAPK2	IRF7	TAB2	TLR4	MYD88	BIRC2	TLR3	BIRC3
Toll Like Receptor 3 (TLR3) Cascade_Homo sapiens_R-HSA-168164	Toll-Like Receptor	KO_SAL+TOL vs. KO	45/97	3.04334e-06	2.10298	34.0829	APP	DHX9	HMGB1	TANK	RELA	IKBKB	RPS6KA3	PPP2CB	RPS6KA5	CASP8	MAPK7	PPP2R1A	RPS6KA2	RPS6KA1	MAP3K8	CD14	RPS27A	MAP3K7	IKBKE	MAPK3	MEF2A	MEF2C	JUN	DUSP3	RIPK3	RIPK2	FOS	NFKB1	DUSP6	NFKB2	DUSP7	NFKBIA	MAPK11	CREB1	MAPKAPK3	TRAF3	TNIP2	MAPKAPK2	IRF7	TAB2	TLR4	MYD88	BIRC2
Toll Like Receptor 4 (TLR4) Cascade_Homo sapiens_R-HSA-166016	Toll-Like Receptor	KO vs. WT	64/122	1.94598e-08	1.99882	42.4505	APP	ITGAM	ITGB2	HMGB1	IKBKB	RPS6KA3	RPS6KA5	CASP8	PPP2R1A	RPS6KA2	RPS6KA1	MAP3K8	LBP	MAP3K7	IKBKE	MEF2A	MEF2C	DUSP3	RIPK3	RIPK2	CD180	PPP2R5D	IRAK3	IRAK4	FOS	TIRAP	DUSP6	DNM2	DNM3	TLR1	CREB1	MAPKAPK3	TRAF3	MAPKAPK2	BTK	IRF7	PELI1	UBA52	TLR4	BIRC2	TLR3	BIRC3	TLR2
Toll Like Receptor 4 (TLR4) Cascade_Homo sapiens_R-HSA-166016	Toll-Like Receptor	KO_SAL vs. KO	48/122	1.70288e-07	2.33775	46.2483	APP	ITGAM	DHX9	ITGB2	HMGB1	TANK	RELA	IKBKB	RPS6KA3	PPP2R1A	PLCG2	MAP3K8	CD14	LBP	RPS27A	MAP3K7	IKBKE	MEF2A	MEF2C	JUN	MAP3K1	RIPK3	RIPK2	CD180	LY86	IRAK3	IRAK4	FOS	NFKB1	TIRAP	DUSP6	NFKB2	DNM2	NFKBIA	TLR1	MAPK11	MAPKAPK3	TNIP2	MAPKAPK2	BTK	IRF7	TAB2	TLR4
Toll Like Receptor 4 (TLR4) Cascade_Homo sapiens_R-HSA-166016	Toll-Like Receptor	KO_TOL vs. KO	54/122	6.34247e-11	2.68094	75.9491	APP	ITGAM	ITGB2	HMGB1	ELK1	IKBKB	RPS6KA3	CASP8	PPP2R1A	RPS6KA2	MAP3K8	LBP	MAP3K7	IKBKE	MEF2A	MEF2C	RIPK3	CD180	IRAK3	IRAK4	FOS	TIRAP	DUSP6	DNM1	DNM2	TLR1	MAPKAPK3	TRAF3	MAPKAPK2	BTK	IRF7	PELI1	TLR4	BIRC2	TLR3	BIRC3	TLR2	DHX9	TANK	RELA	PPP2CB	PLCG2	CD14
Toll Like Receptor 4 (TLR4) Cascade_Homo sapiens_R-HSA-166016	Toll-Like Receptor	KO_SAL+TOL vs. KO	60/122	2.76571e-09	2.22939	53.6018	APP	ITGAM	ITGB2	HMGB1	IKBKB	RPS6KA3	RPS6KA5	CASP8	PPP2R1A	RPS6KA2	RPS6KA1	MAP3K8	LBP	MAP3K7	IKBKE	MEF2A	MEF2C	DUSP3	RIPK3	RIPK2	CD180	IRAK3	IRAK4	FOS	TIRAP	DUSP6	DNM1	DNM2	DUSP7	TLR1	CREB1	MAPKAPK3	TRAF3	MAPKAPK2	BTK	IRF7	TLR4	BIRC2	TLR3	BIRC3	TLR2	DHX9	TANK
MyD88:Mal cascade initiated on plasma membrane_Homo sapiens_R-HSA-166058	Toll-Like Receptor	KO vs. WT	47/92	6.4332e-06	1.94654	29.165	APP	DHX9	NOD1	HMGB1	RELA	IKBKB	PPP2CA	RPS6KA3	PPP2CB	RPS6KA5	MAPK7	PPP2R1A	RPS6KA2	RPS6KA1	MAP3K8	CD14	RPS27A	MAP3K7	MAPK3	MEF2A	MEF2C	JUN	DUSP3	MAP3K1	RIPK2	PPP2R5D	IRAK3	IRAK4	FOS	DUSP6	TIRAP	NFKB1	NFKB2	TLR1	NFKBIA	MAPK11	CREB1	MAPKAPK3	TNIP2	MAPKAPK2	BTK	PELI1	TAB2
MyD88:Mal cascade initiated on plasma membrane_Homo sapiens_R-HSA-166058	Toll-Like Receptor	KO_SAL vs. KO	34/92	8.5256e-05	2.19587	28.0871	APP	DHX9	HMGB1	RELA	IKBKB	RPS6KA3	PPP2R1A	MAP3K8	CD14	RPS27A	MAP3K7	MEF2A	MEF2C	JUN	MAP3K1	RIPK2	IRAK3	IRAK4	FOS	DUSP6	TIRAP	NFKB1	NFKB2	TLR1	NFKBIA	MAPK11	MAPKAPK3	TNIP2	MAPKAPK2	BTK	TAB2	TLR4	MYD88	TLR2
MyD88:Mal cascade initiated on plasma membrane_Homo sapiens_R-HSA-166058	Toll-Like Receptor	KO_TOL vs. KO	37/92	2.04374e-06	2.43594	40.9145	APP	DHX9	HMGB1	ELK1	RELA	IKBKB	RPS6KA3	PPP2CB	PPP2R1A	RPS6KA2	MAP3K8	CD14	MAP3K7	MAPK3	MEF2A	MEF2C	JUN	MAP3K1	IRAK3	IRAK4	FOS	DUSP6	TIRAP	NFKB1	NFKB2	TLR1	NFKBIA	MAPK11	MAPKAPK3	TNIP2	MAPKAPK2	BTK	PELI1	TAB2	TLR4	MYD88	TLR2
MyD88:Mal cascade initiated on plasma membrane_Homo sapiens_R-HSA-166058	Toll-Like Receptor	KO_SAL+TOL vs. KO	43/92	4.20584e-06	2.11873	33.5188	APP	DHX9	HMGB1	RELA	IKBKB	RPS6KA3	PPP2CB	RPS6KA5	MAPK7	PPP2R1A	RPS6KA2	RPS6KA1	MAP3K8	CD14	RPS27A	MAP3K7	MAPK3	MEF2A	MEF2C	JUN	DUSP3	MAP3K1	RIPK2	IRAK3	IRAK4	FOS	DUSP6	TIRAP	NFKB1	DUSP7	NFKB2	TLR1	NFKBIA	MAPK11	CREB1	MAPKAPK3	TNIP2	MAPKAPK2	BTK	TAB2	TLR4	MYD88	TLR2
TRIF-mediated TLR3/TLR4 signaling_Homo sapiens_R-HSA-937061	Toll-Like Receptor	KO vs. WT	48/97	1.30342e-05	1.88548	26.488	APP	DHX9	NOD1	HMGB1	TANK	RELA	IKBKB	PPP2CA	RPS6KA3	PPP2CB	RPS6KA5	CASP8	MAPK7	PPP2R1A	RPS6KA2	RPS6KA1	MAP3K8	CD14	RPS27A	MAP3K7	IKBKE	MAPK3	MEF2A	MEF2C	JUN	DUSP3	RIPK3	RIPK2	PPP2R5D	FOS	NFKB1	DUSP6	NFKB2	NFKBIA	MAPK11	CREB1	MAPKAPK3	TRAF3	TNIP2	MAPKAPK2	IRF7	TAB2	UBA52
TRIF-mediated TLR3/TLR4 signaling_Homo sapiens_R-HSA-937061	Toll-Like Receptor	KO_SAL vs. KO	34/97	0.000258836	2.08268	23.8451	APP	DHX9	HMGB1	TANK	RELA	IKBKB	RPS6KA3	PPP2R1A	MAP3K8	CD14	RPS27A	MAP3K7	IKBKE	MEF2A	MEF2C	JUN	RIPK3	RIPK2	FOS	NFKB1	DUSP6	NFKB2	NFKBIA	MAPK11	MAPKAPK3	TNIP2	MAPKAPK2	IRF7	TAB2	TLR4	MYD88	BIRC2	TLR3	BIRC3
TRIF-mediated TLR3/TLR4 signaling_Homo sapiens_R-HSA-937061	Toll-Like Receptor	KO_TOL vs. KO	38/97	2.40777e-06	2.37282	38.8621	APP	DHX9	HMGB1	ELK1	TANK	RELA	IKBKB	RPS6KA3	PPP2CB	CASP8	PPP2R1A	RPS6KA2	MAP3K8	CD14	MAP3K7	IKBKE	MAPK3	MEF2A	MEF2C	JUN	RIPK3	FOS	NFKB1	DUSP6	NFKB2	NFKBIA	MAPK11	MAPKAPK3	TRAF3	TNIP2	MAPKAPK2	IRF7	TAB2	TLR4	MYD88	BIRC2	TLR3	BIRC3
TRIF-mediated TLR3/TLR4 signaling_Homo sapiens_R-HSA-937061	Toll-Like Receptor	KO_SAL+TOL vs. KO	45/97	2.97859e-06	2.10298	34.0829	APP	DHX9	HMGB1	TANK	RELA	IKBKB	RPS6KA3	PPP2CB	RPS6KA5	CASP8	MAPK7	PPP2R1A	RPS6KA2	RPS6KA1	MAP3K8	CD14	RPS27A	MAP3K7	IKBKE	MAPK3	MEF2A	MEF2C	JUN	DUSP3	RIPK3	RIPK2	FOS	NFKB1	DUSP6	NFKB2	DUSP7	NFKBIA	MAPK11	CREB1	MAPKAPK3	TRAF3	TNIP2	MAPKAPK2	IRF7	TAB2	TLR4	MYD88	BIRC2
TRAF6 Mediated Induction of proinflammatory cytokines_Homo sapiens_R-HSA-168180	Toll-Like Receptor	KO vs. WT	37/72	6.14461e-05	1.95804	24.0725	APP	DHX9	NOD1	HMGB1	RELA	IKBKB	PPP2CA	RPS6KA3	PPP2CB	RPS6KA5	MAPK7	PPP2R1A	RPS6KA2	RPS6KA1	MAP3K8	RPS27A	MAP3K7	MAPK3	MEF2A	MEF2C	JUN	DUSP3	RIPK2	PPP2R5D	FOS	DUSP6	NFKB1	NFKB2	NFKBIA	MAPK11	CREB1	MAPKAPK3	TNIP2	MAPKAPK2	TAB2	UBA52	MYD88
TRAF6 Mediated Induction of proinflammatory cytokines_Homo sapiens_R-HSA-168180	Toll-Like Receptor	KO_SAL vs. KO	25/72	0.00235678	2.06311	17.8045	APP	DHX9	HMGB1	RELA	IKBKB	RPS6KA3	PPP2R1A	MAP3K8	RPS27A	MAP3K7	MEF2A	MEF2C	JUN	RIPK2	FOS	DUSP6	NFKB1	NFKB2	NFKBIA	MAPK11	MAPKAPK3	TNIP2	MAPKAPK2	TAB2	MYD88
TRAF6 Mediated Induction of proinflammatory cytokines_Homo sapiens_R-HSA-168180	Toll-Like Receptor	KO_TOL vs. KO	27/72	0.000285566	2.27135	25.2679	APP	DHX9	HMGB1	ELK1	RELA	IKBKB	RPS6KA3	PPP2CB	PPP2R1A	RPS6KA2	MAP3K8	MAP3K7	MAPK3	MEF2A	MEF2C	JUN	FOS	DUSP6	NFKB1	NFKB2	NFKBIA	MAPK11	MAPKAPK3	TNIP2	MAPKAPK2	TAB2	MYD88
TRAF6 Mediated Induction of proinflammatory cytokines_Homo sapiens_R-HSA-168180	Toll-Like Receptor	KO_SAL+TOL vs. KO	34/72	4.32587e-05	2.14063	28.0821	APP	DHX9	HMGB1	RELA	IKBKB	RPS6KA3	PPP2CB	RPS6KA5	MAPK7	PPP2R1A	RPS6KA2	RPS6KA1	MAP3K8	RPS27A	MAP3K7	MAPK3	MEF2A	MEF2C	JUN	DUSP3	RIPK2	FOS	DUSP6	NFKB1	DUSP7	NFKB2	NFKBIA	MAPK11	CREB1	MAPKAPK3	TNIP2	MAPKAPK2	TAB2	MYD88
MyD88-independent TLR3/TLR4 cascade_Homo sapiens_R-HSA-166166	Toll-Like Receptor	KO vs. WT	48/97	1.33206e-05	1.88548	26.488	APP	DHX9	NOD1	HMGB1	TANK	RELA	IKBKB	PPP2CA	RPS6KA3	PPP2CB	RPS6KA5	CASP8	MAPK7	PPP2R1A	RPS6KA2	RPS6KA1	MAP3K8	CD14	RPS27A	MAP3K7	IKBKE	MAPK3	MEF2A	MEF2C	JUN	DUSP3	RIPK3	RIPK2	PPP2R5D	FOS	NFKB1	DUSP6	NFKB2	NFKBIA	MAPK11	CREB1	MAPKAPK3	TRAF3	TNIP2	MAPKAPK2	IRF7	TAB2	UBA52
MyD88-independent TLR3/TLR4 cascade_Homo sapiens_R-HSA-166166	Toll-Like Receptor	KO_SAL vs. KO	34/97	0.000267323	2.08268	23.8451	APP	DHX9	HMGB1	TANK	RELA	IKBKB	RPS6KA3	PPP2R1A	MAP3K8	CD14	RPS27A	MAP3K7	IKBKE	MEF2A	MEF2C	JUN	RIPK3	RIPK2	FOS	NFKB1	DUSP6	NFKB2	NFKBIA	MAPK11	MAPKAPK3	TNIP2	MAPKAPK2	IRF7	TAB2	TLR4	MYD88	BIRC2	TLR3	BIRC3
MyD88-independent TLR3/TLR4 cascade_Homo sapiens_R-HSA-166166	Toll-Like Receptor	KO_TOL vs. KO	38/97	2.51023e-06	2.37282	38.8621	APP	DHX9	HMGB1	ELK1	TANK	RELA	IKBKB	RPS6KA3	PPP2CB	CASP8	PPP2R1A	RPS6KA2	MAP3K8	CD14	MAP3K7	IKBKE	MAPK3	MEF2A	MEF2C	JUN	RIPK3	FOS	NFKB1	DUSP6	NFKB2	NFKBIA	MAPK11	MAPKAPK3	TRAF3	TNIP2	MAPKAPK2	IRF7	TAB2	TLR4	MYD88	BIRC2	TLR3	BIRC3
MyD88-independent TLR3/TLR4 cascade_Homo sapiens_R-HSA-166166	Toll-Like Receptor	KO_SAL+TOL vs. KO	45/97	3.11097e-06	2.10298	34.0829	APP	DHX9	HMGB1	TANK	RELA	IKBKB	RPS6KA3	PPP2CB	RPS6KA5	CASP8	MAPK7	PPP2R1A	RPS6KA2	RPS6KA1	MAP3K8	CD14	RPS27A	MAP3K7	IKBKE	MAPK3	MEF2A	MEF2C	JUN	DUSP3	RIPK3	RIPK2	FOS	NFKB1	DUSP6	NFKB2	DUSP7	NFKBIA	MAPK11	CREB1	MAPKAPK3	TRAF3	TNIP2	MAPKAPK2	IRF7	TAB2	TLR4	MYD88	BIRC2
Toll Like Receptor 5 (TLR5) Cascade_Homo sapiens_R-HSA-168176	Toll-Like Receptor	KO vs. WT	41/82	5.04382e-05	1.90512	23.9188	APP	DHX9	NOD1	HMGB1	RELA	IKBKB	PPP2CA	RPS6KA3	PPP2CB	RPS6KA5	MAPK7	PPP2R1A	RPS6KA2	RPS6KA1	MAP3K8	RPS27A	MAP3K7	MAPK3	MEF2A	MEF2C	JUN	DUSP3	MAP3K1	RIPK2	PPP2R5D	IRAK4	FOS	DUSP6	NFKB1	NFKB2	NFKBIA	MAPK11	CREB1	MAPKAPK3	TNIP2	MAPKAPK2	PELI1	TAB2	TLR5	UBA52	MYD88
Toll Like Receptor 5 (TLR5) Cascade_Homo sapiens_R-HSA-168176	Toll-Like Receptor	KO_SAL vs. KO	28/82	0.00163827	2.0289	18.5891	APP	DHX9	HMGB1	RELA	IKBKB	RPS6KA3	PPP2R1A	MAP3K8	RPS27A	MAP3K7	MEF2A	MEF2C	JUN	MAP3K1	RIPK2	IRAK4	FOS	DUSP6	NFKB1	NFKB2	NFKBIA	MAPK11	MAPKAPK3	TNIP2	MAPKAPK2	TAB2	TLR5	MYD88
Toll Like Receptor 5 (TLR5) Cascade_Homo sapiens_R-HSA-168176	Toll-Like Receptor	KO_TOL vs. KO	31/82	7.25923e-05	2.28982	29.2016	APP	DHX9	HMGB1	ELK1	RELA	IKBKB	RPS6KA3	PPP2CB	PPP2R1A	RPS6KA2	MAP3K8	MAP3K7	MAPK3	MEF2A	MEF2C	JUN	MAP3K1	IRAK4	FOS	DUSP6	NFKB1	NFKB2	NFKBIA	MAPK11	MAPKAPK3	TNIP2	MAPKAPK2	PELI1	TAB2	TLR5	MYD88
Toll Like Receptor 5 (TLR5) Cascade_Homo sapiens_R-HSA-168176	Toll-Like Receptor	KO_SAL+TOL vs. KO	37/82	5.43104e-05	2.04542	26.1237	APP	DHX9	HMGB1	RELA	IKBKB	RPS6KA3	PPP2CB	RPS6KA5	MAPK7	PPP2R1A	RPS6KA2	RPS6KA1	MAP3K8	RPS27A	MAP3K7	MAPK3	MEF2A	MEF2C	JUN	DUSP3	MAP3K1	RIPK2	IRAK4	FOS	DUSP6	NFKB1	DUSP7	NFKB2	NFKBIA	MAPK11	CREB1	MAPKAPK3	TNIP2	MAPKAPK2	TAB2	TLR5	MYD88
MyD88 cascade initiated on plasma membrane_Homo sapiens_R-HSA-975871	Toll-Like Receptor	KO vs. WT	41/82	4.99712e-05	1.90512	23.9188	APP	DHX9	NOD1	HMGB1	RELA	IKBKB	PPP2CA	RPS6KA3	PPP2CB	RPS6KA5	MAPK7	PPP2R1A	RPS6KA2	RPS6KA1	MAP3K8	RPS27A	MAP3K7	MAPK3	MEF2A	MEF2C	JUN	DUSP3	MAP3K1	RIPK2	PPP2R5D	IRAK4	FOS	DUSP6	NFKB1	NFKB2	NFKBIA	MAPK11	CREB1	MAPKAPK3	TNIP2	MAPKAPK2	PELI1	TAB2	TLR5	UBA52	MYD88
MyD88 cascade initiated on plasma membrane_Homo sapiens_R-HSA-975871	Toll-Like Receptor	KO_SAL vs. KO	28/82	0.00162172	2.0289	18.5891	APP	DHX9	HMGB1	RELA	IKBKB	RPS6KA3	PPP2R1A	MAP3K8	RPS27A	MAP3K7	MEF2A	MEF2C	JUN	MAP3K1	RIPK2	IRAK4	FOS	DUSP6	NFKB1	NFKB2	NFKBIA	MAPK11	MAPKAPK3	TNIP2	MAPKAPK2	TAB2	TLR5	MYD88
MyD88 cascade initiated on plasma membrane_Homo sapiens_R-HSA-975871	Toll-Like Receptor	KO_TOL vs. KO	31/82	7.14214e-05	2.28982	29.2016	APP	DHX9	HMGB1	ELK1	RELA	IKBKB	RPS6KA3	PPP2CB	PPP2R1A	RPS6KA2	MAP3K8	MAP3K7	MAPK3	MEF2A	MEF2C	JUN	MAP3K1	IRAK4	FOS	DUSP6	NFKB1	NFKB2	NFKBIA	MAPK11	MAPKAPK3	TNIP2	MAPKAPK2	PELI1	TAB2	TLR5	MYD88
MyD88 cascade initiated on plasma membrane_Homo sapiens_R-HSA-975871	Toll-Like Receptor	KO_SAL+TOL vs. KO	37/82	5.36399e-05	2.04542	26.1237	APP	DHX9	HMGB1	RELA	IKBKB	RPS6KA3	PPP2CB	RPS6KA5	MAPK7	PPP2R1A	RPS6KA2	RPS6KA1	MAP3K8	RPS27A	MAP3K7	MAPK3	MEF2A	MEF2C	JUN	DUSP3	MAP3K1	RIPK2	IRAK4	FOS	DUSP6	NFKB1	DUSP7	NFKB2	NFKBIA	MAPK11	CREB1	MAPKAPK3	TNIP2	MAPKAPK2	TAB2	TLR5	MYD88
Toll Like Receptor 7/8 (TLR7/8) Cascade_Homo sapiens_R-HSA-168181	Toll-Like Receptor	KO vs. WT	45/85	3.14133e-06	2.01719	31.7816	APP	DHX9	NOD1	HMGB1	RELA	IKBKB	PPP2CA	RPS6KA3	PPP2CB	RPS6KA5	MAPK7	PPP2R1A	RPS6KA2	RPS6KA1	DHX36	MAP3K8	RPS27A	MAP3K7	MAPK3	MEF2A	MEF2C	JUN	DUSP3	MAP3K1	RIPK2	PPP2R5D	IRAK4	FOS	DUSP6	NFKB1	NFKB2	NFKBIA	MAPK11	CREB1	MAPKAPK3	TNIP2	MAPKAPK2	TLR9	IRF7	PELI1	TLR8	TLR7	TAB2
Toll Like Receptor 7/8 (TLR7/8) Cascade_Homo sapiens_R-HSA-168181	Toll-Like Receptor	KO_SAL vs. KO	32/85	9.18002e-05	2.2369	28.1534	APP	DHX9	HMGB1	RELA	IKBKB	RPS6KA3	PPP2R1A	DHX36	MAP3K8	RPS27A	MAP3K7	MEF2A	MEF2C	JUN	MAP3K1	RIPK2	IRAK4	FOS	DUSP6	NFKB1	NFKB2	NFKBIA	MAPK11	MAPKAPK3	TNIP2	MAPKAPK2	TLR9	IRF7	TLR8	TLR7	TAB2	MYD88
Toll Like Receptor 7/8 (TLR7/8) Cascade_Homo sapiens_R-HSA-168181	Toll-Like Receptor	KO_TOL vs. KO	35/85	1.90528e-06	2.49403	41.5886	APP	DHX9	HMGB1	ELK1	RELA	IKBKB	RPS6KA3	PPP2CB	PPP2R1A	RPS6KA2	DHX36	MAP3K8	MAP3K7	MAPK3	MEF2A	MEF2C	JUN	MAP3K1	IRAK4	FOS	DUSP6	NFKB1	NFKB2	NFKBIA	MAPK11	MAPKAPK3	TNIP2	MAPKAPK2	TLR9	IRF7	PELI1	TLR8	TLR7	TAB2	MYD88
Toll Like Receptor 7/8 (TLR7/8) Cascade_Homo sapiens_R-HSA-168181	Toll-Like Receptor	KO_SAL+TOL vs. KO	41/85	3.06084e-06	2.18655	35.5219	APP	DHX9	HMGB1	RELA	IKBKB	RPS6KA3	PPP2CB	RPS6KA5	MAPK7	PPP2R1A	RPS6KA2	RPS6KA1	DHX36	MAP3K8	RPS27A	MAP3K7	MAPK3	MEF2A	MEF2C	JUN	DUSP3	MAP3K1	RIPK2	IRAK4	FOS	DUSP6	NFKB1	DUSP7	NFKB2	NFKBIA	MAPK11	CREB1	MAPKAPK3	TNIP2	MAPKAPK2	TLR9	IRF7	TLR8	TLR7	TAB2	MYD88
Toll Like Receptor 9 (TLR9) Cascade_Homo sapiens_R-HSA-168138	Toll-Like Receptor	KO vs. WT	45/88	9.57754e-06	1.94842	28.1478	APP	DHX9	NOD1	HMGB1	RELA	IKBKB	PPP2CA	RPS6KA3	PPP2CB	RPS6KA5	MAPK7	PPP2R1A	RPS6KA2	RPS6KA1	DHX36	MAP3K8	RPS27A	MAP3K7	MAPK3	MEF2A	MEF2C	JUN	DUSP3	MAP3K1	RIPK2	PPP2R5D	IRAK4	FOS	DUSP6	NFKB1	NFKB2	NFKBIA	MAPK11	CREB1	MAPKAPK3	TNIP2	MAPKAPK2	TLR9	IRF7	PELI1	TLR8	TLR7	TAB2
Toll Like Receptor 9 (TLR9) Cascade_Homo sapiens_R-HSA-168138	Toll-Like Receptor	KO_SAL vs. KO	32/88	0.0002045	2.16064	25.3522	APP	DHX9	HMGB1	RELA	IKBKB	RPS6KA3	PPP2R1A	DHX36	MAP3K8	RPS27A	MAP3K7	MEF2A	MEF2C	JUN	MAP3K1	RIPK2	IRAK4	FOS	DUSP6	NFKB1	NFKB2	NFKBIA	MAPK11	MAPKAPK3	TNIP2	MAPKAPK2	TLR9	IRF7	TLR8	TLR7	TAB2	MYD88
Toll Like Receptor 9 (TLR9) Cascade_Homo sapiens_R-HSA-168138	Toll-Like Receptor	KO_TOL vs. KO	35/88	4.80684e-06	2.40901	37.693	APP	DHX9	HMGB1	ELK1	RELA	IKBKB	RPS6KA3	PPP2CB	PPP2R1A	RPS6KA2	DHX36	MAP3K8	MAP3K7	MAPK3	MEF2A	MEF2C	JUN	MAP3K1	IRAK4	FOS	DUSP6	NFKB1	NFKB2	NFKBIA	MAPK11	MAPKAPK3	TNIP2	MAPKAPK2	TLR9	IRF7	PELI1	TLR8	TLR7	TAB2	MYD88
Toll Like Receptor 9 (TLR9) Cascade_Homo sapiens_R-HSA-168138	Toll-Like Receptor	KO_SAL+TOL vs. KO	41/88	7.6822e-06	2.11201	31.784	APP	DHX9	HMGB1	RELA	IKBKB	RPS6KA3	PPP2CB	RPS6KA5	MAPK7	PPP2R1A	RPS6KA2	RPS6KA1	DHX36	MAP3K8	RPS27A	MAP3K7	MAPK3	MEF2A	MEF2C	JUN	DUSP3	MAP3K1	RIPK2	IRAK4	FOS	DUSP6	NFKB1	DUSP7	NFKB2	NFKBIA	MAPK11	CREB1	MAPKAPK3	TNIP2	MAPKAPK2	TLR9	IRF7	TLR8	TLR7	TAB2	MYD88
Trafficking and processing of endosomal TLR_Homo sapiens_R-HSA-1679131	Toll-Like Receptor	KO vs. WT	11/13	0.000204674	3.22406	35.1888	UNC93B1	CTSL	CTSK	TLR9	TLR8	TLR7	CTSS	TLR3	HSP90B1	CTSB	LGMN
Trafficking and processing of endosomal TLR_Homo sapiens_R-HSA-1679131	Toll-Like Receptor	KO_SAL vs. KO	10/13	8.73461e-05	4.57059	57.9155	UNC93B1	CTSL	CTSK	TLR9	TLR8	TLR7	CTSS	TLR3	CTSB	LGMN
Trafficking and processing of endosomal TLR_Homo sapiens_R-HSA-1679131	Toll-Like Receptor	KO_TOL vs. KO	9/13	0.000566224	4.19326	43.1393	UNC93B1	CTSL	CTSK	TLR9	TLR8	TLR7	CTSS	TLR3	CTSB
Trafficking and processing of endosomal TLR_Homo sapiens_R-HSA-1679131	Toll-Like Receptor	KO_SAL+TOL vs. KO	43751	0.000505924	3.48699	35.3395	UNC93B1	CTSL	CTSK	TLR9	TLR8	TLR7	CTSS	TLR3	CTSB	LGMN
MyD88 dependent cascade initiated on endosome_Homo sapiens_R-HSA-975155	Toll-Like Receptor	KO vs. WT	45/85	3.18685e-06	2.01719	31.7816	APP	DHX9	NOD1	HMGB1	RELA	IKBKB	PPP2CA	RPS6KA3	PPP2CB	RPS6KA5	MAPK7	PPP2R1A	RPS6KA2	RPS6KA1	DHX36	MAP3K8	RPS27A	MAP3K7	MAPK3	MEF2A	MEF2C	JUN	DUSP3	MAP3K1	RIPK2	PPP2R5D	IRAK4	FOS	DUSP6	NFKB1	NFKB2	NFKBIA	MAPK11	CREB1	MAPKAPK3	TNIP2	MAPKAPK2	TLR9	IRF7	PELI1	TLR8	TLR7	TAB2
MyD88 dependent cascade initiated on endosome_Homo sapiens_R-HSA-975155	Toll-Like Receptor	KO_SAL vs. KO	32/85	9.34395e-05	2.2369	28.1534	APP	DHX9	HMGB1	RELA	IKBKB	RPS6KA3	PPP2R1A	DHX36	MAP3K8	RPS27A	MAP3K7	MEF2A	MEF2C	JUN	MAP3K1	RIPK2	IRAK4	FOS	DUSP6	NFKB1	NFKB2	NFKBIA	MAPK11	MAPKAPK3	TNIP2	MAPKAPK2	TLR9	IRF7	TLR8	TLR7	TAB2	MYD88
MyD88 dependent cascade initiated on endosome_Homo sapiens_R-HSA-975155	Toll-Like Receptor	KO_TOL vs. KO	35/85	1.94762e-06	2.49403	41.5886	APP	DHX9	HMGB1	ELK1	RELA	IKBKB	RPS6KA3	PPP2CB	PPP2R1A	RPS6KA2	DHX36	MAP3K8	MAP3K7	MAPK3	MEF2A	MEF2C	JUN	MAP3K1	IRAK4	FOS	DUSP6	NFKB1	NFKB2	NFKBIA	MAPK11	MAPKAPK3	TNIP2	MAPKAPK2	TLR9	IRF7	PELI1	TLR8	TLR7	TAB2	MYD88
MyD88 dependent cascade initiated on endosome_Homo sapiens_R-HSA-975155	Toll-Like Receptor	KO_SAL+TOL vs. KO	41/85	3.13202e-06	2.18655	35.5219	APP	DHX9	HMGB1	RELA	IKBKB	RPS6KA3	PPP2CB	RPS6KA5	MAPK7	PPP2R1A	RPS6KA2	RPS6KA1	DHX36	MAP3K8	RPS27A	MAP3K7	MAPK3	MEF2A	MEF2C	JUN	DUSP3	MAP3K1	RIPK2	IRAK4	FOS	DUSP6	NFKB1	DUSP7	NFKB2	NFKBIA	MAPK11	CREB1	MAPKAPK3	TNIP2	MAPKAPK2	TLR9	IRF7	TLR8	TLR7	TAB2	MYD88
TRAF6 mediated induction of NFkB and MAP kinases upon TLR7/8 or 9 activation_Homo sapiens_R-HSA-975138	Toll-Like Receptor	KO vs. WT	43/83	1.04603e-05	1.97398	28.2971	APP	DHX9	NOD1	HMGB1	RELA	IKBKB	PPP2CA	RPS6KA3	PPP2CB	RPS6KA5	MAPK7	PPP2R1A	RPS6KA2	RPS6KA1	MAP3K8	RPS27A	MAP3K7	MAPK3	MEF2A	MEF2C	JUN	DUSP3	MAP3K1	RIPK2	PPP2R5D	IRAK4	FOS	DUSP6	NFKB1	NFKB2	NFKBIA	MAPK11	CREB1	MAPKAPK3	TNIP2	MAPKAPK2	TLR9	PELI1	TLR8	TLR7	TAB2	UBA52	MYD88
TRAF6 mediated induction of NFkB and MAP kinases upon TLR7/8 or 9 activation_Homo sapiens_R-HSA-975138	Toll-Like Receptor	KO_SAL vs. KO	30/83	0.000404374	2.14763	23.5306	APP	DHX9	HMGB1	RELA	IKBKB	RPS6KA3	PPP2R1A	MAP3K8	RPS27A	MAP3K7	MEF2A	MEF2C	JUN	MAP3K1	RIPK2	IRAK4	FOS	DUSP6	NFKB1	NFKB2	NFKBIA	MAPK11	MAPKAPK3	TNIP2	MAPKAPK2	TLR9	TLR8	TLR7	TAB2	MYD88
TRAF6 mediated induction of NFkB and MAP kinases upon TLR7/8 or 9 activation_Homo sapiens_R-HSA-975138	Toll-Like Receptor	KO_TOL vs. KO	33/83	1.06549e-05	2.40818	35.7164	APP	DHX9	HMGB1	ELK1	RELA	IKBKB	RPS6KA3	PPP2CB	PPP2R1A	RPS6KA2	MAP3K8	MAP3K7	MAPK3	MEF2A	MEF2C	JUN	MAP3K1	IRAK4	FOS	DUSP6	NFKB1	NFKB2	NFKBIA	MAPK11	MAPKAPK3	TNIP2	MAPKAPK2	TLR9	PELI1	TLR8	TLR7	TAB2	MYD88
TRAF6 mediated induction of NFkB and MAP kinases upon TLR7/8 or 9 activation_Homo sapiens_R-HSA-975138	Toll-Like Receptor	KO_SAL+TOL vs. KO	39/83	1.10986e-05	2.13001	31.2348	APP	DHX9	HMGB1	RELA	IKBKB	RPS6KA3	PPP2CB	RPS6KA5	MAPK7	PPP2R1A	RPS6KA2	RPS6KA1	MAP3K8	RPS27A	MAP3K7	MAPK3	MEF2A	MEF2C	JUN	DUSP3	MAP3K1	RIPK2	IRAK4	FOS	DUSP6	NFKB1	DUSP7	NFKB2	NFKBIA	MAPK11	CREB1	MAPKAPK3	TNIP2	MAPKAPK2	TLR9	TLR8	TLR7	TAB2	MYD88
Toll Like Receptor 10 (TLR10) Cascade_Homo sapiens_R-HSA-168142	Toll-Like Receptor	KO vs. WT	41/82	5.09141e-05	1.90512	23.9188	APP	DHX9	NOD1	HMGB1	RELA	IKBKB	PPP2CA	RPS6KA3	PPP2CB	RPS6KA5	MAPK7	PPP2R1A	RPS6KA2	RPS6KA1	MAP3K8	RPS27A	MAP3K7	MAPK3	MEF2A	MEF2C	JUN	DUSP3	MAP3K1	RIPK2	PPP2R5D	IRAK4	FOS	DUSP6	NFKB1	NFKB2	NFKBIA	MAPK11	CREB1	MAPKAPK3	TNIP2	MAPKAPK2	PELI1	TAB2	TLR5	UBA52	MYD88
Toll Like Receptor 10 (TLR10) Cascade_Homo sapiens_R-HSA-168142	Toll-Like Receptor	KO_SAL vs. KO	28/82	0.00165516	2.0289	18.5891	APP	DHX9	HMGB1	RELA	IKBKB	RPS6KA3	PPP2R1A	MAP3K8	RPS27A	MAP3K7	MEF2A	MEF2C	JUN	MAP3K1	RIPK2	IRAK4	FOS	DUSP6	NFKB1	NFKB2	NFKBIA	MAPK11	MAPKAPK3	TNIP2	MAPKAPK2	TAB2	TLR5	MYD88
Toll Like Receptor 10 (TLR10) Cascade_Homo sapiens_R-HSA-168142	Toll-Like Receptor	KO_TOL vs. KO	31/82	7.38021e-05	2.28982	29.2016	APP	DHX9	HMGB1	ELK1	RELA	IKBKB	RPS6KA3	PPP2CB	PPP2R1A	RPS6KA2	MAP3K8	MAP3K7	MAPK3	MEF2A	MEF2C	JUN	MAP3K1	IRAK4	FOS	DUSP6	NFKB1	NFKB2	NFKBIA	MAPK11	MAPKAPK3	TNIP2	MAPKAPK2	PELI1	TAB2	TLR5	MYD88
Toll Like Receptor 10 (TLR10) Cascade_Homo sapiens_R-HSA-168142	Toll-Like Receptor	KO_SAL+TOL vs. KO	37/82	5.49979e-05	2.04542	26.1237	APP	DHX9	HMGB1	RELA	IKBKB	RPS6KA3	PPP2CB	RPS6KA5	MAPK7	PPP2R1A	RPS6KA2	RPS6KA1	MAP3K8	RPS27A	MAP3K7	MAPK3	MEF2A	MEF2C	JUN	DUSP3	MAP3K1	RIPK2	IRAK4	FOS	DUSP6	NFKB1	DUSP7	NFKB2	NFKBIA	MAPK11	CREB1	MAPKAPK3	TNIP2	MAPKAPK2	TAB2	TLR5	MYD88
MAP kinase activation in TLR cascade_Homo sapiens_R-HSA-450294	Toll-Like Receptor	KO vs. WT	30/60	0.00065043	1.90512	18.234	NOD1	IKBKB	PPP2CA	RPS6KA3	PPP2CB	RPS6KA5	MAPK7	PPP2R1A	RPS6KA2	RPS6KA1	MAP3K8	RPS27A	MAP3K7	MAPK3	MEF2A	MEF2C	JUN	DUSP3	RIPK2	PPP2R5D	FOS	DUSP6	NFKB1	MAPK11	CREB1	MAPKAPK3	TNIP2	MAPKAPK2	TAB2	UBA52
MAP kinase activation in TLR cascade_Homo sapiens_R-HSA-450294	Toll-Like Receptor	KO_SAL vs. KO	18/60	0.0419383	1.78253	8.57548	MEF2A	MEF2C	JUN	RIPK2	FOS	DUSP6	NFKB1	IKBKB	RPS6KA3	MAPK11	MAPKAPK3	PPP2R1A	TNIP2	MAPKAPK2	MAP3K8	TAB2	RPS27A	MAP3K7
MAP kinase activation in TLR cascade_Homo sapiens_R-HSA-450294	Toll-Like Receptor	KO_TOL vs. KO	20/60	0.00869107	2.01898	13.8032	MEF2A	MEF2C	JUN	FOS	ELK1	DUSP6	NFKB1	IKBKB	RPS6KA3	PPP2CB	MAPK11	MAPKAPK3	PPP2R1A	TNIP2	RPS6KA2	MAPKAPK2	MAP3K8	TAB2	MAP3K7	MAPK3
MAP kinase activation in TLR cascade_Homo sapiens_R-HSA-450294	Toll-Like Receptor	KO_SAL+TOL vs. KO	27/60	0.000768742	2.03989	19.6885	IKBKB	RPS6KA3	PPP2CB	RPS6KA5	MAPK7	PPP2R1A	RPS6KA2	RPS6KA1	MAP3K8	RPS27A	MAP3K7	MAPK3	MEF2A	MEF2C	JUN	DUSP3	RIPK2	FOS	DUSP6	NFKB1	DUSP7	MAPK11	CREB1	MAPKAPK3	TNIP2	MAPKAPK2	TAB2
Cytosolic sensors of pathogen-associated DNA_Homo sapiens_R-HSA-1834949	Cytosolic DNA sensors	KO vs. WT	28/66	0.0136427	1.61647	9.33107	APP	DHX9	HMGB1	DTX4	RELA	IKBKB	DHX36	STAT6	LRRFIP1	RPS27A	TRIM21	ZBP1	CREBBP	RIPK3	MRE11A	TMEM173	NFKB1	NFKB2	NFKBIA	POLR3B	POLR3D	POLR1C	IRF7	CTNNB1	UBA52	TLR3	MYD88	TRIM56
Cytosolic sensors of pathogen-associated DNA_Homo sapiens_R-HSA-1834949	Cytosolic DNA sensors	KO_SAL vs. KO	21/66	0.0151997	1.89056	11.7149	APP	CREBBP	RIPK3	DHX9	MRE11A	HMGB1	TMEM173	DTX4	RELA	NFKB1	NFKB2	IKBKB	NFKBIA	DHX36	IRF7	EP300	CTNNB1	LRRFIP1	RPS27A	TLR3	MYD88
Cytosolic sensors of pathogen-associated DNA_Homo sapiens_R-HSA-1834949	Cytosolic DNA sensors	KO_TOL vs. KO	21/66	0.0123121	1.92721	12.4149	ZBP1	APP	CREBBP	RIPK3	DHX9	HMGB1	TMEM173	DTX4	RELA	NFKB1	NFKB2	IKBKB	NFKBIA	POLR3B	DHX36	IRF7	EP300	CTNNB1	LRRFIP1	TLR3	MYD88
Cytosolic sensors of pathogen-associated DNA_Homo sapiens_R-HSA-1834949	Cytosolic DNA sensors	KO_SAL+TOL vs. KO	25/66	0.0139134	1.71708	10.2441	APP	DHX9	HMGB1	DTX4	RELA	IKBKB	DHX36	EP300	STAT6	LRRFIP1	RPS27A	ZBP1	CREBBP	RIPK3	MRE11A	TMEM173	NFKB1	NFKB2	NFKBIA	POLR3B	IRF7	CTNNB1	TLR3	MYD88	TRIM56
DEx/H-box helicases activate type I IFN and inflammatory cytokines production_Homo sapiens_R-HSA-3134963	Cytosolic DNA sensors	KO vs. WT	9/13	0.00762855	2.63787	17.2581	APP	DHX9	DHX36	IRF7	HMGB1	RELA	NFKB1	MYD88	NFKB2
DEx/H-box helicases activate type I IFN and inflammatory cytokines production_Homo sapiens_R-HSA-3134963	Cytosolic DNA sensors	KO_SAL vs. KO	9/13	0.000773436	4.11353	41.6629	APP	DHX9	DHX36	IRF7	HMGB1	RELA	NFKB1	MYD88	NFKB2
DEx/H-box helicases activate type I IFN and inflammatory cytokines production_Homo sapiens_R-HSA-3134963	Cytosolic DNA sensors	KO_TOL vs. KO	9/13	0.000572447	4.19326	43.1393	APP	DHX9	DHX36	IRF7	HMGB1	RELA	NFKB1	MYD88	NFKB2
DEx/H-box helicases activate type I IFN and inflammatory cytokines production_Homo sapiens_R-HSA-3134963	Cytosolic DNA sensors	KO_SAL+TOL vs. KO	9/13	0.00313385	3.13829	24.845	APP	DHX9	DHX36	IRF7	HMGB1	RELA	NFKB1	MYD88	NFKB2
RIP-mediated NFkB activation via ZBP1_Homo sapiens_R-HSA-1810476	Cytosolic DNA sensors	KO vs. WT	12/21	0.0122882	2.17729	12.9312	ZBP1	IKBKB	NFKBIA	APP	RIPK3	DHX9	HMGB1	RELA	NFKB1	MYD88	TLR3	NFKB2
RIP-mediated NFkB activation via ZBP1_Homo sapiens_R-HSA-1810476	Cytosolic DNA sensors	KO_SAL vs. KO	11/21	0.00258839	3.11236	26.462	IKBKB	NFKBIA	APP	RIPK3	DHX9	HMGB1	RELA	NFKB1	MYD88	TLR3	NFKB2
RIP-mediated NFkB activation via ZBP1_Homo sapiens_R-HSA-1810476	Cytosolic DNA sensors	KO_TOL vs. KO	12/21	0.000465688	3.46111	36.3983	ZBP1	IKBKB	NFKBIA	APP	RIPK3	DHX9	HMGB1	RELA	NFKB1	MYD88	TLR3	NFKB2
RIP-mediated NFkB activation via ZBP1_Homo sapiens_R-HSA-1810476	Cytosolic DNA sensors	KO_SAL+TOL vs. KO	12/21	0.00395671	2.59034	19.6535	ZBP1	IKBKB	NFKBIA	APP	RIPK3	DHX9	HMGB1	RELA	NFKB1	MYD88	TLR3	NFKB2
DAP12 interactions_Homo sapiens_R-HSA-2172127	DAP12 signaling	KO vs. WT	121/359	0.00550977	1.28423	8.95078	CD86	IL5RA	PSMD8	SYNGAP1	PPP2R1A	AKT3	CLEC5A	AKT1	PIP4K2A	PIP4K2B	B2M	PRKACB	PRKCG	PDGFRB	PDGFRA	PRKCD	BTC	TYROBP	PRKAR1A	BTK	PSME1	TLN1	UBA52	VCL	SHC1	PDGFB	PDGFA	PIK3R3	ITPR3	PIK3R1	IQGAP1	RASAL2	RASAL3	CSF2RA	RASGRP4	RAP1B	PLCG2	PIP5K1A	SPTBN1	SPTBN2	FN1	NR4A1	AGO4
DAP12 interactions_Homo sapiens_R-HSA-2172127	DAP12 signaling	KO_SAL vs. KO	87/359	0.00246739	1.43993	12.3236	CD86	GSK3B	CDKN1A	PIK3CD	TREM2	ARRB2	PSMD8	SPRED3	SPRED1	SYNGAP1	DUSP10	PPP2R1A	AKT3	CLEC5A	AKT1	PIP4K2A	PIP4K2B	RAC1	JAK2	B2M	PRKACB	JAK3	SPTAN1	IER3	JAK1	PRKCG	VAV3	PDGFRB	FGB	DUSP5	PDGFRA	FGA	DUSP2	SYK	DUSP1	FGG	FRS2	NRG1	IL17RD	DUSP8	DUSP6	VAV1	CNKSR2
DAP12 interactions_Homo sapiens_R-HSA-2172127	DAP12 signaling	KO_TOL vs. KO	92/359	0.000137189	1.5522	18.6156	CD86	GSK3B	CDKN1A	YWHAB	ITGB3	PTEN	PIK3CD	TREM2	ARRB1	ARRB2	PSMD8	SPRED3	SPRED1	SYNGAP1	DUSP10	PPP2R1A	AKT3	CLEC5A	AKT1	PIP4K2A	PIP4K2B	RAC1	JAK2	B2M	PRKACB	JAK3	SPTAN1	IER3	JAK1	PRKCG	VAV3	PDGFRB	FGB	DUSP5	PDGFRA	FGA	SYK	PRKCD	FGG	NRG1	PPP2R5C	IL17RD	DUSP8
DAP12 interactions_Homo sapiens_R-HSA-2172127	DAP12 signaling	KO_SAL+TOL vs. KO	107/359	0.00298641	1.35109	10.7843	CD86	PSMD8	SYNGAP1	PPP2R1A	AKT3	CLEC5A	AKT1	PIP4K2A	PIP4K2B	B2M	PRKACB	IER3	PRKCG	PDGFRB	PDGFRA	PRKCD	TYROBP	PRKAR1A	BTK	PSME1	TLN1	VCL	SHC1	PDGFB	PDGFA	PIK3R3	ITPR3	PIK3R1	IQGAP1	RASAL2	RASAL3	CSF2RA	RASGRP4	RAP1B	PLCG2	PIP5K1A	SPTBN1	FN1	NR4A1	FGF18	NF1	GRB2	KLRD1
DAP12 signaling_Homo sapiens_R-HSA-2424491	DAP12 signaling	KO vs. WT	120/344	0.00169546	1.32916	11.1976	CD86	IL5RA	PSMD8	SYNGAP1	PPP2R1A	AKT3	AKT1	PIP4K2A	PIP4K2B	B2M	PRKACB	PRKCG	PDGFRB	PDGFRA	PRKCD	BTC	TYROBP	PRKAR1A	BTK	PSME1	TLN1	UBA52	VCL	SHC1	PDGFB	PDGFA	PIK3R3	ITPR3	PIK3R1	IQGAP1	RASAL2	RASAL3	CSF2RA	RASGRP4	RAP1B	PLCG2	PIP5K1A	SPTBN1	SPTBN2	FN1	NR4A1	AGO4	AGO1
DAP12 signaling_Homo sapiens_R-HSA-2424491	DAP12 signaling	KO_SAL vs. KO	86/344	0.00110687	1.48544	14.2862	CD86	GSK3B	CDKN1A	PIK3CD	TREM2	ARRB2	PSMD8	SPRED3	SPRED1	SYNGAP1	DUSP10	PPP2R1A	AKT3	AKT1	PIP4K2A	PIP4K2B	RAC1	JAK2	B2M	PRKACB	JAK3	SPTAN1	IER3	JAK1	PRKCG	VAV3	PDGFRB	FGB	DUSP5	PDGFRA	FGA	DUSP2	SYK	DUSP1	FGG	FRS2	NRG1	IL17RD	DUSP8	DUSP6	VAV1	CNKSR2	APBB1IP
DAP12 signaling_Homo sapiens_R-HSA-2424491	DAP12 signaling	KO_TOL vs. KO	91/344	4.45862e-05	1.60227	21.2952	CD86	GSK3B	CDKN1A	YWHAB	ITGB3	PTEN	PIK3CD	TREM2	ARRB1	ARRB2	PSMD8	SPRED3	SPRED1	SYNGAP1	DUSP10	PPP2R1A	AKT3	AKT1	PIP4K2A	PIP4K2B	RAC1	JAK2	B2M	PRKACB	JAK3	SPTAN1	IER3	JAK1	PRKCG	VAV3	PDGFRB	FGB	DUSP5	PDGFRA	FGA	SYK	PRKCD	FGG	NRG1	PPP2R5C	IL17RD	DUSP8	DUSP6
DAP12 signaling_Homo sapiens_R-HSA-2424491	DAP12 signaling	KO_SAL+TOL vs. KO	106/344	0.000998065	1.39682	13.0121	CD86	PSMD8	SYNGAP1	PPP2R1A	AKT3	AKT1	PIP4K2A	PIP4K2B	B2M	PRKACB	IER3	PRKCG	PDGFRB	PDGFRA	PRKCD	TYROBP	PRKAR1A	BTK	PSME1	TLN1	VCL	SHC1	PDGFB	PDGFA	PIK3R3	ITPR3	PIK3R1	IQGAP1	RASAL2	RASAL3	CSF2RA	RASGRP4	RAP1B	PLCG2	PIP5K1A	SPTBN1	FN1	NR4A1	FGF18	NF1	GRB2	KLRD1	CALM1
Fcgamma receptor (FCGR) dependent phagocytosis_Homo sapiens_R-HSA-2029480	Phagocytosis	KO vs. WT	51/120	0.000725932	1.61936	15.3014	CYFIP1	WIPF1	ARPC1B	ARPC1A	CD3G	ACTB	CFL1	RAC1	NCK1	ACTR3	VAV3	ACTR2	SYK	PRKCD	VAV1	VAV2	FGR	HCK	ELMO1	BTK	ELMO2	MYH9	DOCK1	CRK	SRC	WAS	PLD4	ITPR3	PIK3R1	PLD3	PLD2	CDC42	ABL1	PLCG2	NCKAP1L	FYN	WASF1	WASF2	MAPK3	LYN	MYO10	LIMK1	ARPC4
Fcgamma receptor (FCGR) dependent phagocytosis_Homo sapiens_R-HSA-2029480	Phagocytosis	KO_SAL vs. KO	35/120	0.00555891	1.73302	13.07	CYFIP1	WIPF1	WAS	PLD4	ITPR3	PIK3R1	ACTB	PLD2	CDC42	CFL1	ABL1	PLCG2	NCKAP1L	FYN	RAC1	WASF2	NCK1	LYN	ACTR3	VAV3	ACTR2	SYK	MYO10	MYO9B	ARPC5	VAV1	FGR	HCK	MYO1C	ARPC2	ABI1	ELMO1	BTK	MYH9	CRK
Fcgamma receptor (FCGR) dependent phagocytosis_Homo sapiens_R-HSA-2029480	Phagocytosis	KO_TOL vs. KO	42/120	1.81488e-05	2.11993	30.2322	CYFIP1	WIPF1	SRC	ARPC1B	WAS	PLD4	ITPR3	PIK3R1	ACTB	PLD3	PLD2	CDC42	CFL1	PLCG2	NCKAP1L	FYN	RAC1	WASF2	NCK1	MAPK3	LYN	ACTR3	VAV3	ACTR2	SYK	MYO10	PRKCD	LIMK1	ARPC4	MYO9B	ARPC5	VAV1	FGR	HCK	MYO1C	ARPC2	ABI2	ABI1	ELMO1	BTK	MYH9	DOCK1
Fcgamma receptor (FCGR) dependent phagocytosis_Homo sapiens_R-HSA-2029480	Phagocytosis	KO_SAL+TOL vs. KO	44/120	0.00172537	1.66213	14.2767	CYFIP1	WIPF1	ARPC1B	WAS	PLD4	ITPR3	PIK3R1	ACTB	PLD2	CDC42	CFL1	ABL1	PLCG2	NCKAP1L	FYN	RAC1	WASF2	NCK1	MAPK3	LYN	ACTR3	VAV3	ACTR2	SYK	MYO10	PRKCD	LIMK1	ARPC4	MYO9B	ARPC5	VAV1	VAV2	FGR	HCK	MYO1C	ARPC2	ARPC3	ABI1	ELMO1	BTK	ELMO2	MYH9	GRB2
*Cytokine Signaling in Immune system_Homo sapiens_R-HSA-1280215	*Inflammatory cytokine	KO vs. WT	257/620	8.13631e-15	1.57941	59.3514	EIF4A2	IFITM3	EIF4A1	CNTF	IL1RN	NUP107	IFITM2	UBE2L6	IFI35	IFI30	IFIT1	IL27RA	IFIT2	ICAM1	PSMD8	SYNGAP1	PPP2R1A	TRIM26	LGALS9	TRIM21	B2M	GBP7	NUP210	IL1R1	PRKCD	NUP93	BTC	IFI27	PSME1	TRIM14	NUP98	TLN1	UBA52	NUP205	POM121	SEH1L	EBI3	PDGFB	IL20RB	PDGFA	PIK3R3	IQGAP1	PIK3R1
*Cytokine Signaling in Immune system_Homo sapiens_R-HSA-1280215	*Inflammatory cytokine	KO_SAL vs. KO	188/620	7.4559e-15	1.8017	68.921	EIF4A2	IFITM3	EIF4A1	CNTF	IL1RN	CSF3R	IFITM2	NUP188	UBE2L6	IFI30	IFIT1	IFIT2	ICAM1	PSMD8	SYNGAP1	PPP2R1A	MAP3K8	LGALS9	KPNA2	MAP3K7	KPNA3	B2M	NUP214	IFNAR2	PDGFRB	PDGFRA	GBP7	NUP210	IL1R1	FRS2	PRLR	NUP93	ADAM17	IFI27	TRIM14	NUP98	IL6ST	TLN1	KPNB1	VCL	IFNAR1	CSF1R	POM121
*Cytokine Signaling in Immune system_Homo sapiens_R-HSA-1280215	*Inflammatory cytokine	KO_TOL vs. KO	197/620	5.02583e-19	1.92454	92.5344	IFITM3	EIF4A1	CNTF	IL1RN	IFITM2	UBE2L6	IFI35	IFI30	IFIT1	IFIT2	ICAM1	PSMD8	SYNGAP1	PPP2R1A	LGALS9	B2M	NUP214	GBP7	NUP210	IL1R1	PRKCD	NUP93	IFI27	PSME1	TRIM14	NUP98	STX1A	EBI3	PDGFB	PDGFA	PIK3R3	IQGAP1	PIK3R1	INPP5D	SPTBN1	LYN	EGR1	TNFSF15	TNFSF12	TNFSF13	FN1	EIF2AK2	IFNLR1
*Cytokine Signaling in Immune system_Homo sapiens_R-HSA-1280215	*Inflammatory cytokine	KO_SAL+TOL vs. KO	230/620	7.902e-16	1.68163	67.312	EIF4A2	IFITM3	EIF4A1	CNTF	IL1RN	IFITM2	UBE2L6	IFI35	IFI30	IFIT1	IL27RA	IFIT2	ICAM1	PSMD8	SYNGAP1	PPP2R1A	TRIM26	LGALS9	B2M	NUP214	GBP7	NUP210	IL1R1	PRKCD	NUP93	IFI27	PSME1	TRIM14	NUP98	TLN1	STX1A	POM121	EBI3	PDGFB	IL20RB	PDGFA	PIK3R3	IQGAP1	PIK3R1	INPP5D	SPTBN1	LYN	EGR1
Signaling by Interleukins_Homo sapiens_R-HSA-449147	Interleukin	KO vs. WT	149/392	3.67705e-06	1.44828	22.5697	CNTF	IL1RN	CSF3R	IL5RA	IL1RAP	IL27RA	PSMD8	SYNGAP1	PPP2R1A	MAP3K8	LGALS9	MAP3K7	PDGFRB	PDGFRA	IL1R1	HGF	BTC	PSME1	IL6ST	TLN1	UBA52	VCL	CSF1R	SHC1	EBI3	PDGFB	IL20RB	PDGFA	PIK3R3	IQGAP1	RASAL2	PIK3R1	RASAL3	CSF2RA	RASGRP4	RAP1B	SOCS3	INPP5D	SPTBN1	SPTBN2	LYN	FN1	LIF
Signaling by Interleukins_Homo sapiens_R-HSA-449147	Interleukin	KO_SAL vs. KO	108/392	2.52203e-06	1.63702	27.3823	CNTF	IL1RN	CSF3R	PSMD8	SYNGAP1	PPP2R1A	MAP3K8	LGALS9	MAP3K7	PDGFRB	PDGFRA	IL1R1	FRS2	IL6ST	TLN1	VCL	CSF1R	EBI3	PDGFB	PDGFA	PIK3R3	IQGAP1	RASAL2	PIK3R1	RASAL3	CSF2RA	RASGRP4	RAP1B	SOCS3	INPP5D	SPTBN1	LYN	FN1	IFNLR1	NFKB1	NFKB2	FGF18	NF1	TAB2	IL7R	MYD88	FGFR1	PIK3CD
Signaling by Interleukins_Homo sapiens_R-HSA-449147	Interleukin	KO_TOL vs. KO	113/392	3.9184e-08	1.746	37.2658	CNTF	IL1RN	CSF3R	PSMD8	SYNGAP1	PPP2R1A	MAP3K8	LGALS9	MAP3K7	PDGFRB	PDGFRA	IL1R1	PSME1	IL6ST	STX1A	VCL	CSF1R	EBI3	PDGFB	PDGFA	PIK3R3	IQGAP1	RASAL2	PIK3R1	CSF2RA	RASGRP4	RAP1B	SOCS3	INPP5D	SPTBN1	LYN	FN1	IFNLR1	NFKB1	NFKB2	FGF17	FGF18	NF1	TAB2	IL7R	MYD88	YWHAB	ITGB3
Signaling by Interleukins_Homo sapiens_R-HSA-449147	Interleukin	KO_SAL+TOL vs. KO	132/392	2.53597e-06	1.52645	25.2694	CNTF	IL1RN	CSF3R	IL27RA	PSMD8	SYNGAP1	PPP2R1A	MAP3K8	LGALS9	MAP3K7	PDGFRB	PDGFRA	IL1R1	HGF	PSME1	IL6ST	TLN1	STX1A	VCL	CSF1R	SHC1	EBI3	PDGFB	IL20RB	PDGFA	PIK3R3	IQGAP1	RASAL2	PIK3R1	RASAL3	CSF2RA	RASGRP4	RAP1B	SOCS3	INPP5D	SPTBN1	LYN	FN1	LIF	IFNLR1	NFKB1	NFKB2	FGF18
Interleukin-2 signaling_Homo sapiens_R-HSA-451927	Interleukin	KO vs. WT	93/252	0.00101446	1.40616	12.7182	YWHAB	ITGB3	IL5RA	PIK3CD	ARRB1	ARRB2	DUSP16	PSMD8	SPRED3	SPRED1	SYNGAP1	DUSP10	PPP2R1A	LGALS9	JAK2	JAK3	SPTAN1	HAVCR2	JAK1	PDGFRB	FGB	DUSP5	PDGFRA	FGA	SYK	KSR1	VWF	FGG	PPP2R5B	NRG1	PPP2R5D	GAB2	PPP2R5C	IL17RD	DUSP8	GFRA2	DUSP6	BTC	CNKSR2	APBB1IP	CNKSR1	RASA3	RASA4
Interleukin-2 signaling_Homo sapiens_R-HSA-451927	Interleukin	KO_SAL vs. KO	65/252	0.00248557	1.5326	13.1184	PIK3CD	ARRB2	PSMD8	SPRED3	SPRED1	SYNGAP1	DUSP10	PPP2R1A	LGALS9	JAK2	JAK3	SPTAN1	HAVCR2	JAK1	PDGFRB	FGB	DUSP5	PDGFRA	FGA	DUSP2	SYK	DUSP1	FGG	FRS2	NRG1	GAB2	IL17RD	DUSP8	DUSP6	CNKSR2	APBB1IP	RASA3	RASA1	TLN1	VCL	HBEGF	CAMK2D	PDGFB	PDGFA	PIK3R3	PIK3R1	IQGAP1	RASAL2
Interleukin-2 signaling_Homo sapiens_R-HSA-451927	Interleukin	KO_TOL vs. KO	68/252	0.000314267	1.63441	18.0051	YWHAB	ITGB3	PIK3CD	ARRB1	ARRB2	PSMD8	SPRED3	SPRED1	SYNGAP1	DUSP10	PPP2R1A	LGALS9	JAK2	JAK3	SPTAN1	HAVCR2	JAK1	PDGFRB	FGB	DUSP5	PDGFRA	FGA	SYK	FGG	NRG1	GAB2	PPP2R5C	IL17RD	DUSP8	DUSP6	CNKSR2	APBB1IP	RASA3	RASA4	RASA1	PSME1	VCL	HBEGF	CAMK2D	SRC	PDGFB	PDGFA	PIK3R3
Interleukin-2 signaling_Homo sapiens_R-HSA-451927	Interleukin	KO_SAL+TOL vs. KO	79/252	0.00317447	1.42109	11.2241	YWHAB	ITGB3	PIK3CD	ARRB2	DUSP16	PSMD8	SPRED3	SPRED1	SYNGAP1	DUSP10	PPP2R1A	LGALS9	JAK3	SPTAN1	HAVCR2	JAK1	PDGFRB	FGB	DUSP5	PDGFRA	FGA	SYK	VWF	FGG	NRG1	GAB2	IL17RD	DUSP8	GFRA2	DUSP6	DUSP7	CNKSR2	APBB1IP	RASA3	RASA4	RASA1	PSME1	TLN1	VCL	HBEGF	CAMK2B	CAMK2D	SHC1
Interleukin-3, 5 and GM-CSF signaling_Homo sapiens_R-HSA-512988	Interleukin	KO vs. WT	97/261	0.000600443	1.41607	13.7015	IL5RA	PSMD8	SYNGAP1	PPP2R1A	PDGFRB	PDGFRA	BTC	PSME1	TLN1	UBA52	VCL	SHC1	PDGFB	PDGFA	PIK3R3	PIK3R1	IQGAP1	RASAL2	RASAL3	CSF2RA	RASGRP4	RAP1B	INPP5D	SPTBN1	SPTBN2	LYN	FN1	FGF18	NF1	GRB2	CALM1	MAP3K11	YWHAB	ITGB3	PIK3CD	ARRB1	ARRB2	DUSP16	SPRED3	SPRED1	DUSP10	BLNK	JAK2
Interleukin-3, 5 and GM-CSF signaling_Homo sapiens_R-HSA-512988	Interleukin	KO_SAL vs. KO	69/261	0.000977647	1.57081	15.4082	PIK3CD	ARRB2	PSMD8	SPRED3	SPRED1	SYNGAP1	DUSP10	PPP2R1A	BLNK	JAK2	JAK3	SPTAN1	JAK1	PDGFRB	FGB	DUSP5	PDGFRA	FGA	DUSP2	SYK	DUSP1	FGG	FRS2	NRG1	GAB2	IL17RD	DUSP8	DUSP6	VAV1	CNKSR2	APBB1IP	HCK	RASA3	RASA1	TLN1	CRK	VCL	HBEGF	CAMK2D	PDGFB	PDGFA	PIK3R3	PIK3R1
Interleukin-3, 5 and GM-CSF signaling_Homo sapiens_R-HSA-512988	Interleukin	KO_TOL vs. KO	71/261	0.000165721	1.64767	19.3341	YWHAB	ITGB3	PIK3CD	ARRB1	ARRB2	PSMD8	SPRED3	SPRED1	SYNGAP1	DUSP10	PPP2R1A	BLNK	JAK2	JAK3	SPTAN1	JAK1	PDGFRB	FGB	DUSP5	PDGFRA	FGA	SYK	FGG	NRG1	GAB2	PPP2R5C	IL17RD	DUSP8	DUSP6	VAV1	CNKSR2	APBB1IP	HCK	RASA3	RASA4	RASA1	PSME1	VCL	HBEGF	CAMK2D	SRC	PDGFB	PDGFA
Interleukin-3, 5 and GM-CSF signaling_Homo sapiens_R-HSA-512988	Interleukin	KO_SAL+TOL vs. KO	83/261	0.00156309	1.44156	12.6054	YWHAB	ITGB3	PIK3CD	ARRB2	DUSP16	PSMD8	SPRED3	SPRED1	SYNGAP1	DUSP10	PPP2R1A	BLNK	JAK3	SPTAN1	JAK1	PDGFRB	FGB	DUSP5	PDGFRA	FGA	SYK	VWF	FGG	NRG1	GAB2	IL17RD	DUSP8	GFRA2	DUSP6	VAV1	DUSP7	CNKSR2	APBB1IP	HCK	RASA3	RASA4	RASA1	PSME1	TLN1	CRK	VCL	HBEGF	CAMK2B
Interleukin-3, 5 and GM-CSF signaling_Homo sapiens_R-HSA-512988	Interleukin	KO vs. WT	97/261	0.000600443	1.41607	13.7015	IL5RA	PSMD8	SYNGAP1	PPP2R1A	PDGFRB	PDGFRA	BTC	PSME1	TLN1	UBA52	VCL	SHC1	PDGFB	PDGFA	PIK3R3	PIK3R1	IQGAP1	RASAL2	RASAL3	CSF2RA	RASGRP4	RAP1B	INPP5D	SPTBN1	SPTBN2	LYN	FN1	FGF18	NF1	GRB2	CALM1	MAP3K11	YWHAB	ITGB3	PIK3CD	ARRB1	ARRB2	DUSP16	SPRED3	SPRED1	DUSP10	BLNK	JAK2
Interleukin-3, 5 and GM-CSF signaling_Homo sapiens_R-HSA-512988	Interleukin	KO_SAL vs. KO	69/261	0.000977647	1.57081	15.4082	PIK3CD	ARRB2	PSMD8	SPRED3	SPRED1	SYNGAP1	DUSP10	PPP2R1A	BLNK	JAK2	JAK3	SPTAN1	JAK1	PDGFRB	FGB	DUSP5	PDGFRA	FGA	DUSP2	SYK	DUSP1	FGG	FRS2	NRG1	GAB2	IL17RD	DUSP8	DUSP6	VAV1	CNKSR2	APBB1IP	HCK	RASA3	RASA1	TLN1	CRK	VCL	HBEGF	CAMK2D	PDGFB	PDGFA	PIK3R3	PIK3R1
Interleukin-3, 5 and GM-CSF signaling_Homo sapiens_R-HSA-512988	Interleukin	KO_TOL vs. KO	71/261	0.000165721	1.64767	19.3341	YWHAB	ITGB3	PIK3CD	ARRB1	ARRB2	PSMD8	SPRED3	SPRED1	SYNGAP1	DUSP10	PPP2R1A	BLNK	JAK2	JAK3	SPTAN1	JAK1	PDGFRB	FGB	DUSP5	PDGFRA	FGA	SYK	FGG	NRG1	GAB2	PPP2R5C	IL17RD	DUSP8	DUSP6	VAV1	CNKSR2	APBB1IP	HCK	RASA3	RASA4	RASA1	PSME1	VCL	HBEGF	CAMK2D	SRC	PDGFB	PDGFA
Interleukin-3, 5 and GM-CSF signaling_Homo sapiens_R-HSA-512988	Interleukin	KO_SAL+TOL vs. KO	83/261	0.00156309	1.44156	12.6054	YWHAB	ITGB3	PIK3CD	ARRB2	DUSP16	PSMD8	SPRED3	SPRED1	SYNGAP1	DUSP10	PPP2R1A	BLNK	JAK3	SPTAN1	JAK1	PDGFRB	FGB	DUSP5	PDGFRA	FGA	SYK	VWF	FGG	NRG1	GAB2	IL17RD	DUSP8	GFRA2	DUSP6	VAV1	DUSP7	CNKSR2	APBB1IP	HCK	RASA3	RASA4	RASA1	PSME1	TLN1	CRK	VCL	HBEGF	CAMK2B
Regulation of signaling by CBL_Homo sapiens_R-HSA-912631	Interleukin	KO vs. WT	12/18	0.00273004	2.54017	20.0282	LYN	HCK	SYK	BLNK	RAPGEF1	PIK3CD	PIK3R3	FYN	GRB2	PIK3R1	CRK	VAV1
Regulation of signaling by CBL_Homo sapiens_R-HSA-912631	Interleukin	KO_SAL vs. KO	11/18	0.000630005	3.63108	37.8081	LYN	HCK	SYK	BLNK	PIK3CD	PIK3R3	FYN	PIK3R1	CBL	CRK	VAV1
Regulation of signaling by CBL_Homo sapiens_R-HSA-912631	Interleukin	KO_TOL vs. KO	10/18	0.00212519	3.36496	29.0299	LYN	HCK	SYK	BLNK	PIK3CD	PIK3R3	FYN	PIK3R1	CBL	VAV1
Regulation of signaling by CBL_Homo sapiens_R-HSA-912631	Interleukin	KO_SAL+TOL vs. KO	44548	0.000755763	3.02206	29.2433	LYN	HCK	SYK	BLNK	PIK3CD	PIK3R3	FYN	GRB2	PIK3R1	CBL	CRK	VAV1
Interferon Signaling_Homo sapiens_R-HSA-913531	Interferon	KO vs. WT	96/196	3.69836e-10	1.86624	47.9975	IFITM3	EIF4A2	EIF4A1	CIITA	IFITM2	NUP107	EIF4E3	NUP188	UBE2L6	ADAR	IFI35	IFI30	IFIT1	IFIT2	ICAM1	TRIM8	TRIM3	NUP62	TRIM68	TRIM26	ARIH1	JAK2	KPNA2	B2M	TRIM21	KPNA3	JAK1	NDC1	IFNAR2	GBP7	NUP210	IFNGR1	DDX58	IFNGR2	PRKCD	TYK2	MID1	NUP93	IFI27	OAS2	IRF4	IRF1	IRF2
Interferon Signaling_Homo sapiens_R-HSA-913531	Interferon	KO_SAL vs. KO	69/196	2.68922e-08	2.09175	45.6419	IFITM3	EIF4A2	EIF4A1	CIITA	IFITM2	EIF4E3	NUP188	UBE2L6	ADAR	IFI30	IFIT1	IFIT2	ICAM1	TRIM3	ARIH1	JAK2	KPNA2	B2M	KPNA3	JAK1	NUP214	IFNAR2	GBP7	NUP210	IFNGR1	DDX58	IFNGR2	NUP93	IFI27	OAS2	IRF4	IRF1	IRF7	TRIM14	NUP98	EIF4E2	CD44	KPNB1	IRF9	IFNAR1	POM121	RNASEL	CAMK2D
Interferon Signaling_Homo sapiens_R-HSA-913531	Interferon	KO_TOL vs. KO	71/196	1.61562e-09	2.19409	54.4223	IFITM3	EIF4A1	CIITA	IFITM2	NUP188	UBE2L6	ADAR	IFI35	IFI30	IFIT1	IFIT2	ICAM1	TRIM3	TRIM68	ARIH1	JAK2	B2M	KPNA3	JAK1	NUP214	IFNAR2	GBP7	NUP210	IFNGR1	DDX58	IFNGR2	PRKCD	NUP93	IFI27	OAS2	IRF4	IRF1	IRF2	IRF7	TRIM14	IRF8	NUP98	EIF4E2	CD44	KPNB1	IRF9	IFNAR1	SP100
Interferon Signaling_Homo sapiens_R-HSA-913531	Interferon	KO_SAL+TOL vs. KO	83/196	9.0824e-09	1.91963	43.5216	IFITM3	EIF4A2	EIF4A1	CIITA	IFITM2	EIF4E3	NUP188	UBE2L6	ADAR	IFI35	IFI30	IFIT1	IFIT2	ICAM1	TRIM3	NUP62	TRIM26	ARIH1	KPNA2	B2M	KPNA3	JAK1	NUP214	IFNAR2	TRIM62	GBP7	NUP210	IFNGR1	DDX58	IFNGR2	PRKCD	NUP93	IFI27	OAS2	IRF4	IRF1	IRF2	IRF7	TRIM14	IRF8	NUP54	NUP98	EIF4E2
Interferon gamma signaling_Homo sapiens_R-HSA-877300	Interferon	KO vs. WT	42/93	0.000599402	1.72076	16.6633	CAMK2B	CIITA	SP100	CAMK2D	PTAFR	IFI30	ICAM1	TRIM8	SOCS3	TRIM3	TRIM68	TRIM46	TRIM26	NCAM1	JAK2	GBP2	B2M	TRIM21	CAMK2G	JAK1	GBP3	PTPN1	GBP7	VCAM1	IFNGR1	STAT1	IFNGR2	PRKCD	MID1	PML	OAS2	IRF4	IRF1	IRF2	IRF7	TRIM35	TRIM14	IRF8	PTPN6	IRF9	CD44	PTPN2
Interferon gamma signaling_Homo sapiens_R-HSA-877300	Interferon	KO_SAL vs. KO	28/93	0.0097477	1.78892	12.2358	CIITA	CAMK2D	PTAFR	IFI30	ICAM1	SOCS3	TRIM3	NCAM1	JAK2	GBP2	B2M	JAK1	GBP3	PTPN1	GBP7	VCAM1	IFNGR1	IFNGR2	PML	OAS2	IRF4	IRF1	IRF7	TRIM35	TRIM14	IRF9	CD44	PTPN2
Interferon gamma signaling_Homo sapiens_R-HSA-877300	Interferon	KO_TOL vs. KO	33/93	0.000146755	2.14924	25.5099	CIITA	SP100	CAMK2D	PTAFR	IFI30	ICAM1	SOCS3	TRIM3	TRIM68	NCAM1	JAK2	GBP2	B2M	JAK1	GBP3	PTPN1	GBP7	VCAM1	IFNGR1	IFNGR2	PRKCD	PML	OAS2	IRF4	IRF1	IRF2	IRF7	TRIM35	TRIM14	IRF8	PTPN6	IRF9	CD44
Interferon gamma signaling_Homo sapiens_R-HSA-877300	Interferon	KO_SAL+TOL vs. KO	36/93	0.00185497	1.75475	14.9135	CAMK2B	CIITA	SP100	CAMK2D	PTAFR	IFI30	ICAM1	SOCS3	TRIM3	TRIM26	NCAM1	GBP2	B2M	JAK1	GBP3	PTPN1	TRIM62	GBP7	VCAM1	IFNGR1	STAT1	IFNGR2	PRKCD	PML	OAS2	IRF4	IRF1	IRF2	IRF7	TRIM35	TRIM14	IRF8	PTPN6	IRF9	CD44	PTPN2
Antiviral mechanism by IFN-stimulated genes_Homo sapiens_R-HSA-1169410	Interferon	KO vs. WT	39/72	8.41474e-06	2.06389	30.2081	EIF4A2	EIF4A1	NUP205	POM121	EIF4E3	NUP107	SEH1L	NUP188	UBA7	UBE2L6	IFIT1	AAAS	USP18	NUP160	NUP62	TPR	FLNB	ARIH1	KPNA2	RPS27A	KPNA3	JAK1	MAPK3	NDC1	NUP210	NUP155	DDX58	STAT1	EIF2AK2	NUP153	ISG15	NUP93	NEDD4	PIN1	NUP54	NUP98	EIF4E2	UBA52	KPNB1
Antiviral mechanism by IFN-stimulated genes_Homo sapiens_R-HSA-1169410	Interferon	KO_SAL vs. KO	27/72	0.000467459	2.22816	23.9909	EIF4A2	EIF4A1	POM121	EIF4E3	NUP188	UBA7	UBE2L6	IFIT1	NUP160	TPR	FLNB	ARIH1	KPNA2	RPS27A	KPNA3	JAK1	NUP214	NUP210	NUP155	DDX58	EIF2AK2	NUP153	NUP93	NEDD4	NUP98	EIF4E2	KPNB1
Antiviral mechanism by IFN-stimulated genes_Homo sapiens_R-HSA-1169410	Interferon	KO_TOL vs. KO	23/72	0.00748392	1.93485	13.5277	NUP214	EIF4A1	NUP188	NUP210	UBA7	DDX58	EIF2AK2	UBE2L6	NUP153	ISG15	IFIT1	USP18	NUP93	NEDD4	TPR	FLNB	ARIH1	NUP98	EIF4E2	KPNA3	KPNB1	JAK1	MAPK3
Antiviral mechanism by IFN-stimulated genes_Homo sapiens_R-HSA-1169410	Interferon	KO_SAL+TOL vs. KO	33/72	0.000100379	2.07767	24.859	EIF4A2	EIF4A1	POM121	EIF4E3	NUP188	UBA7	UBE2L6	IFIT1	USP18	NUP160	NUP62	TPR	FLNB	ARIH1	KPNA2	RPS27A	KPNA3	JAK1	MAPK3	NUP214	NUP210	NUP155	DDX58	STAT1	EIF2AK2	NUP153	ISG15	NUP93	NEDD4	NUP54	NUP98	EIF4E2	KPNB1
ISG15 antiviral mechanism_Homo sapiens_R-HSA-1169408	Interferon	KO vs. WT	39/72	8.52126e-06	2.06389	30.2081	EIF4A2	EIF4A1	NUP205	POM121	EIF4E3	NUP107	SEH1L	NUP188	UBA7	UBE2L6	IFIT1	AAAS	USP18	NUP160	NUP62	TPR	FLNB	ARIH1	KPNA2	RPS27A	KPNA3	JAK1	MAPK3	NDC1	NUP210	NUP155	DDX58	STAT1	EIF2AK2	NUP153	ISG15	NUP93	NEDD4	PIN1	NUP54	NUP98	EIF4E2	UBA52	KPNB1
ISG15 antiviral mechanism_Homo sapiens_R-HSA-1169408	Interferon	KO_SAL vs. KO	27/72	0.000474333	2.22816	23.9909	EIF4A2	EIF4A1	POM121	EIF4E3	NUP188	UBA7	UBE2L6	IFIT1	NUP160	TPR	FLNB	ARIH1	KPNA2	RPS27A	KPNA3	JAK1	NUP214	NUP210	NUP155	DDX58	EIF2AK2	NUP153	NUP93	NEDD4	NUP98	EIF4E2	KPNB1
ISG15 antiviral mechanism_Homo sapiens_R-HSA-1169408	Interferon	KO_TOL vs. KO	23/72	0.00752394	1.93485	13.5277	NUP214	EIF4A1	NUP188	NUP210	UBA7	DDX58	EIF2AK2	UBE2L6	NUP153	ISG15	IFIT1	USP18	NUP93	NEDD4	TPR	FLNB	ARIH1	NUP98	EIF4E2	KPNA3	KPNB1	JAK1	MAPK3
ISG15 antiviral mechanism_Homo sapiens_R-HSA-1169408	Interferon	KO_SAL+TOL vs. KO	33/72	0.000101425	2.07767	24.859	EIF4A2	EIF4A1	POM121	EIF4E3	NUP188	UBA7	UBE2L6	IFIT1	USP18	NUP160	NUP62	TPR	FLNB	ARIH1	KPNA2	RPS27A	KPNA3	JAK1	MAPK3	NUP214	NUP210	NUP155	DDX58	STAT1	EIF2AK2	NUP153	ISG15	NUP93	NEDD4	NUP54	NUP98	EIF4E2	KPNB1
Interferon alpha/beta signaling_Homo sapiens_R-HSA-909733	Interferon	KO vs. WT	33/68	0.000625299	1.84909	17.7933	IFITM3	RNASEL	IFITM2	ADAR	IFI35	IFIT1	SAMHD1	USP18	IFIT2	SOCS3	GBP2	JAK1	IFNAR2	PTPN1	EGR1	STAT1	STAT2	ISG15	TYK2	PSMB8	BST2	ISG20	IFI27	OAS2	IRF4	IRF1	IRF2	IRF7	IRF8	PTPN6	XAF1	IRF9	IFNAR1
Interferon alpha/beta signaling_Homo sapiens_R-HSA-909733	Interferon	KO_SAL vs. KO	25/68	0.00106133	2.18447	21.1733	IFITM3	RNASEL	IFITM2	ADAR	IFIT1	SAMHD1	IFIT2	SOCS3	GBP2	JAK1	IFNAR2	PTPN1	EGR1	STAT2	PSMB8	BST2	ISG20	IFI27	OAS2	IRF4	IRF1	IRF7	XAF1	IRF9	IFNAR1
Interferon alpha/beta signaling_Homo sapiens_R-HSA-909733	Interferon	KO_TOL vs. KO	31/68	8.41626e-07	2.76125	49.1353	IFITM3	RNASEL	IFITM2	ADAR	IFI35	IFIT1	SAMHD1	USP18	IFIT2	SOCS3	GBP2	JAK1	IFNAR2	PTPN1	EGR1	STAT2	ISG15	PSMB8	BST2	ISG20	IFI27	OAS2	IRF4	IRF1	IRF2	IRF7	IRF8	PTPN6	XAF1	IRF9	IFNAR1
Interferon alpha/beta signaling_Homo sapiens_R-HSA-909733	Interferon	KO_SAL+TOL vs. KO	32/68	7.59762e-05	2.13322	26.3256	IFITM3	RNASEL	IFITM2	ADAR	IFI35	IFIT1	SAMHD1	USP18	IFIT2	SOCS3	GBP2	JAK1	IFNAR2	PTPN1	EGR1	STAT1	STAT2	ISG15	PSMB8	BST2	ISG20	IFI27	OAS2	IRF4	IRF1	IRF2	IRF7	IRF8	PTPN6	XAF1	IRF9	IFNAR1
RIG-I/MDA5 mediated induction of IFN-alpha/beta pathways_Homo sapiens_R-HSA-168928	Interferon	KO vs. WT	35/79	0.00276805	1.68809	13.2627	OTUD5	APP	UBA7	DHX9	NLRC5	TNFAIP3	UBE2L6	HMGB1	TANK	RELA	IFIH1	IKBKB	CASP8	DHX58	DHX36	PCBP2	RPS27A	IKBKE	CREBBP	MAP3K1	DDX58	TRAF2	ISG15	NFKB1	NFKB2	NFKBIA	SIKE1	RNF125	TRAF3	IRF1	IRF2	IRF7	PIN1	UBA52	MYD88
RIG-I/MDA5 mediated induction of IFN-alpha/beta pathways_Homo sapiens_R-HSA-168928	Interferon	KO_SAL vs. KO	27/79	0.00192672	2.03073	18.0793	APP	UBA7	DHX9	NLRC5	TNFAIP3	UBE2L6	HMGB1	TANK	RELA	IFIH1	IKBKB	DHX58	DHX36	PCBP2	EP300	RPS27A	IKBKE	CREBBP	MAP3K1	DDX58	NFKB1	NFKB2	NFKBIA	SIKE1	IRF1	IRF7	MYD88
RIG-I/MDA5 mediated induction of IFN-alpha/beta pathways_Homo sapiens_R-HSA-168928	Interferon	KO_TOL vs. KO	30/79	8.93786e-05	2.3001	28.7438	APP	UBA7	DHX9	NLRC5	TNFAIP3	UBE2L6	HMGB1	TANK	RELA	IFIH1	IKBKB	CASP8	DHX58	DHX36	PCBP2	EP300	IKBKE	CREBBP	MAP3K1	DDX58	ISG15	NFKB1	NFKB2	NFKBIA	SIKE1	TRAF3	IRF1	IRF2	IRF7	MYD88
RIG-I/MDA5 mediated induction of IFN-alpha/beta pathways_Homo sapiens_R-HSA-168928	Interferon	KO_SAL+TOL vs. KO	33/79	0.000770729	1.89357	18.2275	APP	UBA7	DHX9	NLRC5	TNFAIP3	UBE2L6	HMGB1	TANK	RELA	IFIH1	IKBKB	CASP8	RNF216	DHX58	DHX36	PCBP2	EP300	RPS27A	IKBKE	CREBBP	MAP3K1	DDX58	TRAF2	ISG15	NFKB1	NFKB2	NFKBIA	SIKE1	TRAF3	IRF1	IRF2	IRF7	MYD88
*Extracellular matrix organization_Homo sapiens_R-HSA-1474244	*ECM accumulation and remodelling	KO vs. WT	145/283	3.78417e-17	1.95225	84.3376	SPARC	COL16A1	SERPINE1	COL12A1	TNC	LOXL3	PLOD3	PLOD2	PLOD1	F11R	CAPN15	LOXL1	ICAM1	LOXL2	EFEMP2	EFEMP1	CAPNS1	CDH1	CAPN5	DAG1	CAPN2	CAPN1	CAST	ACTN1	ADAM10	CASK	PCOLCE	HSPG2	ADAM17	ADAM15	COL4A2	LOX	COL4A1	COL4A6	COL8A1	COL4A5	ADAM8	COL17A1	CD151	SDC4	SDC3	PDGFB	LTBP4
*Extracellular matrix organization_Homo sapiens_R-HSA-1474244	*ECM accumulation and remodelling	KO_SAL vs. KO	123/283	2.43955e-23	2.58247	151.61	SPARC	COL16A1	SERPINE1	COL12A1	TNC	LOXL3	PLOD3	F11R	LOXL1	ICAM1	LOXL2	EFEMP2	EFEMP1	CAPNS1	CDH1	CAPN5	DAG1	CAPN2	CAPN1	CAST	ACTN1	ADAM10	CASK	HSPG2	ADAM17	COL4A2	LOX	COL4A1	COL8A1	COL4A5	ADAM8	CD151	SDC4	SDC3	PDGFB	PDGFA	LTBP2	LTBP3	NID1	FBLN2	NCSTN	SERPINH1	TGFB2
*Extracellular matrix organization_Homo sapiens_R-HSA-1474244	*ECM accumulation and remodelling	KO_TOL vs. KO	127/283	1.37679e-26	2.71813	179.906	SPARC	SERPINE1	COL12A1	TNC	LOXL3	PLOD3	F11R	LOXL1	ICAM1	LOXL2	EFEMP2	EFEMP1	CAPNS1	CDH1	CAPN5	DAG1	CAPN2	CAPN1	CAST	ACTN1	ADAM10	CASK	HSPG2	ADAM17	COL4A2	LOX	COL4A1	COL4A6	COL8A1	COL4A5	ADAM8	COL17A1	CD151	SDC4	SDC3	PDGFB	PDGFA	LTBP2	LTBP3	NID1	FBLN2	NID2	ADAMTS16
*Extracellular matrix organization_Homo sapiens_R-HSA-1474244	*ECM accumulation and remodelling	KO_SAL+TOL vs. KO	136/283	9.67221e-20	2.17845	108.332	SPARC	SERPINE1	COL12A1	TNC	LOXL3	PLOD3	PLOD1	F11R	LOXL1	ICAM1	LOXL2	EFEMP2	EFEMP1	CAPNS1	CDH1	CAPN5	DAG1	CAPN2	CAPN1	CAST	ACTN1	ADAM10	CASK	PCOLCE	HSPG2	ADAM17	COL4A2	LOX	COL4A1	COL8A1	COL4A5	ADAM9	ADAM8	CD151	SDC4	SDC3	PDGFB	PDGFA	LTBP2	LTBP3	NID1	FBLN2	NID2
Collagen formation_Homo sapiens_R-HSA-1474290	Collagen formation	KO vs. WT	44/85	8.49039e-06	1.97236	28.8022	COL17A1	COL18A1	COL15A1	COL16A1	CD151	PCOLCE2	COL14A1	ITGB4	COL12A1	LOXL3	PLOD3	LAMC2	PLOD2	PLOD1	LOXL1	CTSS	LOXL2	ADAMTS2	CTSL	SERPINH1	COLGALT1	CTSB	MMP7	LAMB3	PCOLCE	COL1A1	COL3A1	COL1A2	BMP1	COL4A2	LOX	P4HA1	COL5A1	COL4A1	P4HA2	COL6A2	COL6A1	COL5A2	COL4A6	COL4A5	COL8A1	COL6A3	ITGA6
Collagen formation_Homo sapiens_R-HSA-1474290	Collagen formation	KO_SAL vs. KO	35/85	3.97993e-06	2.44661	39.5953	COL18A1	COL15A1	COL16A1	CD151	COL14A1	ITGB4	COL12A1	LOXL3	PLOD3	LAMC2	LOXL1	CTSS	LOXL2	ADAMTS2	CTSL	SERPINH1	COLGALT1	CTSB	MMP7	LAMB3	COL1A1	COL3A1	COL1A2	BMP1	COL4A2	LOX	COL5A1	COL4A1	COL6A2	COL5A2	COL4A5	COL8A1	COL6A3	ITGA6	PLEC
Collagen formation_Homo sapiens_R-HSA-1474290	Collagen formation	KO_TOL vs. KO	37/85	2.14578e-07	2.63655	51.0315	COL17A1	COL18A1	COL15A1	CD151	COL14A1	ITGB4	COL12A1	LOXL3	PLOD3	LAMC2	LOXL1	CTSS	LOXL2	ADAMTS2	CTSL	SERPINH1	COLGALT1	CTSB	MMP7	COL1A1	COL3A1	COL1A2	BMP1	COL4A2	LOX	COL5A1	COL4A1	COL6A2	COL7A1	COL6A1	COL5A2	COL4A6	COL4A5	COL8A1	COL6A3	ITGA6	PLEC
Collagen formation_Homo sapiens_R-HSA-1474290	Collagen formation	KO_SAL+TOL vs. KO	39/85	2.15852e-05	2.07989	28.9149	COL18A1	COL15A1	CD151	PCOLCE2	COL14A1	ITGB4	COL12A1	LOXL3	PLOD3	LAMC2	PLOD1	LOXL1	CTSS	LOXL2	ADAMTS2	CTSL	SERPINH1	COLGALT1	CTSB	MMP7	LAMB3	PCOLCE	COL1A1	COL3A1	COL1A2	BMP1	COL4A2	LOX	COL5A1	COL4A1	P4HA2	COL6A2	COL6A1	COL5A2	COL4A5	COL8A1	COL6A3	ITGA6	PLEC
Collagen biosynthesis and modifying enzymes_Homo sapiens_R-HSA-1650814	Collagen formation	KO vs. WT	30/63	0.00167505	1.8144	15.3259	COL17A1	COL18A1	COL15A1	COL16A1	PCOLCE2	COL14A1	COL12A1	PLOD3	PLOD2	PLOD1	ADAMTS2	SERPINH1	COLGALT1	PCOLCE	COL1A1	COL3A1	COL1A2	BMP1	COL4A2	P4HA1	COL5A1	COL4A1	P4HA2	COL6A2	COL6A1	COL5A2	COL4A6	COL4A5	COL8A1	COL6A3
Collagen biosynthesis and modifying enzymes_Homo sapiens_R-HSA-1650814	Collagen formation	KO_SAL vs. KO	21/63	0.00963254	1.98059	13.5822	COL18A1	COL15A1	COL16A1	COL14A1	COL12A1	PLOD3	COL1A1	ADAMTS2	COL3A1	COL1A2	BMP1	COL4A2	COL5A1	COL4A1	COL6A2	COL5A2	SERPINH1	COL4A5	COL8A1	COL6A3	COLGALT1
Collagen biosynthesis and modifying enzymes_Homo sapiens_R-HSA-1650814	Collagen formation	KO_TOL vs. KO	24/63	0.000544728	2.3074	23.878	COL17A1	COL18A1	COL15A1	COL14A1	COL12A1	PLOD3	COL1A1	ADAMTS2	COL3A1	COL1A2	BMP1	COL4A2	COL5A1	COL4A1	COL6A2	COL7A1	COL6A1	COL5A2	COL4A6	SERPINH1	COL4A5	COL8A1	COL6A3	COLGALT1
Collagen biosynthesis and modifying enzymes_Homo sapiens_R-HSA-1650814	Collagen formation	KO_SAL+TOL vs. KO	25/63	0.00779018	1.79885	12.1032	COL18A1	COL15A1	PCOLCE2	COL14A1	COL12A1	PLOD3	PLOD1	ADAMTS2	SERPINH1	COLGALT1	PCOLCE	COL1A1	COL3A1	COL1A2	BMP1	COL4A2	COL5A1	COL4A1	P4HA2	COL6A2	COL6A1	COL5A2	COL4A5	COL8A1	COL6A3
Assembly of collagen fibrils and other multimeric structures_Homo sapiens_R-HSA-2022090	Collagen formation	KO vs. WT	31/54	2.00311e-05	2.18737	29.7424	COL18A1	COL15A1	CD151	ITGB4	LOXL3	LAMC2	LOXL1	CTSS	LOXL2	CTSL	CTSB	MMP7	LAMB3	PCOLCE	COL1A1	COL3A1	COL1A2	BMP1	COL4A2	LOX	COL5A1	COL4A1	COL6A2	COL6A1	COL5A2	COL4A6	COL4A5	COL8A1	COL6A3	ITGA6	PLEC
Assembly of collagen fibrils and other multimeric structures_Homo sapiens_R-HSA-2022090	Collagen formation	KO_SAL vs. KO	28/54	2.33504e-07	3.08092	59.7212	COL18A1	COL15A1	CD151	ITGB4	LOXL3	LAMC2	LOXL1	CTSS	LOXL2	CTSL	CTSB	MMP7	LAMB3	COL1A1	COL3A1	COL1A2	BMP1	COL4A2	LOX	COL5A1	COL4A1	COL6A2	COL5A2	COL4A5	COL8A1	COL6A3	ITGA6	PLEC
Assembly of collagen fibrils and other multimeric structures_Homo sapiens_R-HSA-2022090	Collagen formation	KO_TOL vs. KO	30/54	5.82135e-09	3.36496	78.7549	COL18A1	COL15A1	CD151	ITGB4	LOXL3	LAMC2	LOXL1	CTSS	LOXL2	CTSL	CTSB	MMP7	COL1A1	COL3A1	COL1A2	BMP1	COL4A2	LOX	COL5A1	COL4A1	COL6A2	COL7A1	COL6A1	COL5A2	COL4A6	COL4A5	COL8A1	COL6A3	ITGA6	PLEC
Assembly of collagen fibrils and other multimeric structures_Homo sapiens_R-HSA-2022090	Collagen formation	KO_SAL+TOL vs. KO	30/54	3.18962e-06	2.51838	40.9262	COL18A1	COL15A1	CD151	ITGB4	LOXL3	LAMC2	LOXL1	CTSS	LOXL2	CTSL	CTSB	MMP7	LAMB3	PCOLCE	COL1A1	COL3A1	COL1A2	BMP1	COL4A2	LOX	COL5A1	COL4A1	COL6A2	COL6A1	COL5A2	COL4A5	COL8A1	COL6A3	ITGA6	PLEC
Degradation of the extracellular matrix_Homo sapiens_R-HSA-1474228	ECM degradation	KO vs. WT	47/106	0.000425164	1.68945	17.0388	COL17A1	COL18A1	LAMA5	COL15A1	COL16A1	COL14A1	COL12A1	LAMC2	LAMC1	NID1	CAPN15	CTSS	ADAMTS16	ADAMTS4	ADAMTS5	NCSTN	CAPNS1	CDH1	CTSL	ADAMTS1	CTSK	CASP3	CAPN5	CAPN2	TIMP2	SPP1	CAPN1	TIMP1	CTSD	ADAMTS9	CTSB	CAST	MMP7	LAMB3	MMP2	ADAM10	LAMB1	HSPG2	DCN	MMP12	ADAM17	MMP14	BMP1
Degradation of the extracellular matrix_Homo sapiens_R-HSA-1474228	ECM degradation	KO_SAL vs. KO	41/106	2.86903e-06	2.29823	38.0776	COL18A1	LAMA5	COL15A1	COL16A1	COL14A1	COL12A1	LAMC2	LAMC1	NID1	CTSS	ADAMTS4	ADAMTS5	NCSTN	CAPNS1	CDH1	CTSL	ADAMTS1	CTSK	CAPN5	CAPN2	TIMP2	SPP1	CAPN1	TIMP1	CTSD	CTSB	CAST	MMP7	LAMB3	MMP2	ADAM10	LAMB1	HSPG2	DCN	MMP12	ADAM17	MMP14	BMP1	MMP19	ADAM8	CD44
Degradation of the extracellular matrix_Homo sapiens_R-HSA-1474228	ECM degradation	KO_TOL vs. KO	41/106	1.56082e-06	2.34278	40.1079	COL17A1	COL18A1	LAMA5	COL15A1	COL14A1	COL12A1	LAMC2	LAMC1	NID1	CTSS	ADAMTS16	ADAMTS4	ADAMTS5	NCSTN	CAPNS1	CDH1	CTSL	ADAMTS1	CTSK	CAPN5	CAPN2	TIMP2	SPP1	CAPN1	TIMP1	CTSD	CTSB	CAST	MMP7	MMP2	ADAM10	LAMB1	HSPG2	DCN	MMP12	ADAM17	MMP14	BMP1	MMP19	ADAM8	CD44
Degradation of the extracellular matrix_Homo sapiens_R-HSA-1474228	ECM degradation	KO_SAL+TOL vs. KO	44/106	9.15635e-05	1.88166	22.8487	COL18A1	LAMA5	COL15A1	COL14A1	COL12A1	LAMC2	LAMC1	NID1	CTSS	ADAMTS16	ADAMTS4	ADAMTS5	NCSTN	CAPNS1	CDH1	CTSL	ADAMTS1	CTSK	CASP3	CAPN5	CAPN2	TIMP2	SPP1	CAPN1	TIMP1	CTSD	ADAMTS9	CTSB	CAST	MMP7	LAMB3	MMP2	ADAM10	LAMB1	HSPG2	DCN	MMP12	ADAM17	MMP14	BMP1	ADAM9	MMP19	ADAM8
ECM proteoglycans_Homo sapiens_R-HSA-3000178	Proteoglycan	KO vs. WT	28/55	0.000735027	1.93976	18.2932	ITGB1	LAMA5	PTPRS	SPARC	ITGB5	LAMA2	ITGB3	LAMA4	SERPINE1	TNC	LAMC1	DAG1	ITGAX	ITGAV	NCAM1	ITGB6	TGFB2	TGFB1	LUM	TGFB3	LAMB2	ITGA2	BGN	LAMB1	DCN	ITGA7	AGRN	ITGA9
ECM proteoglycans_Homo sapiens_R-HSA-3000178	Proteoglycan	KO_SAL vs. KO	25/55	2.32371e-05	2.7008	38.3409	ITGB1	LAMA5	PTPRS	SPARC	ITGB5	LAMA2	LAMA4	SERPINE1	TNC	LAMC1	DAG1	ITGAX	ITGAV	NCAM1	TGFB2	TGFB1	LUM	TGFB3	LAMB2	ITGA2	BGN	LAMB1	DCN	AGRN	ITGA9
ECM proteoglycans_Homo sapiens_R-HSA-3000178	Proteoglycan	KO_TOL vs. KO	26/55	3.20482e-06	2.86328	46.0182	ITGB1	LAMA5	PTPRS	SPARC	ITGB5	LAMA2	ITGB3	LAMA4	SERPINE1	TNC	LAMC1	DAG1	ITGAX	ITGAV	NCAM1	TGFB2	TGFB1	TGFB3	LAMB2	ITGA2	BGN	LAMB1	DCN	ITGA7	AGRN	ITGA9
ECM proteoglycans_Homo sapiens_R-HSA-3000178	Proteoglycan	KO_SAL+TOL vs. KO	27/55	0.000138201	2.22534	25.8465	ITGB1	LAMA5	PTPRS	SPARC	ITGB5	LAMA2	ITGB3	LAMA4	SERPINE1	TNC	LAMC1	DAG1	ITGAX	ITGAV	NCAM1	TGFB2	TGFB1	LUM	TGFB3	LAMB2	ITGA2	BGN	LAMB1	DCN	ITGA7	AGRN	ITGA9
Laminin interactions_Homo sapiens_R-HSA-3000157	Laminin	KO vs. WT	20/23	5.06598e-08	3.31326	66.7982	ITGB1	COL18A1	LAMA5	LAMB3	LAMA2	ITGB4	ITGA3	LAMB2	LAMA4	ITGA2	ITGA1	LAMC2	LAMB1	LAMC1	NID1	NID2	HSPG2	ITGA7	ITGAV	ITGA6
Laminin interactions_Homo sapiens_R-HSA-3000157	Laminin	KO_SAL vs. KO	18/23	1.44291e-08	4.65008	104.877	ITGB1	COL18A1	LAMA5	LAMB3	LAMA2	ITGB4	ITGA3	LAMB2	LAMA4	ITGA2	ITGA1	LAMC2	LAMB1	LAMC1	NID1	HSPG2	ITGAV	ITGA6
Laminin interactions_Homo sapiens_R-HSA-3000157	Laminin	KO_TOL vs. KO	19/23	6.44723e-10	5.00356	129.373	ITGB1	COL18A1	LAMA5	LAMA2	ITGB4	ITGA3	LAMB2	LAMA4	ITGA2	ITGA1	LAMC2	LAMB1	LAMC1	NID1	NID2	HSPG2	ITGA7	ITGAV	ITGA6
Laminin interactions_Homo sapiens_R-HSA-3000157	Laminin	KO_SAL+TOL vs. KO	20/23	4.38551e-09	3.94182	92.5813	ITGB1	COL18A1	LAMA5	LAMB3	LAMA2	ITGB4	ITGA3	LAMB2	LAMA4	ITGA2	ITGA1	LAMC2	LAMB1	LAMC1	NID1	NID2	HSPG2	ITGA7	ITGAV	ITGA6
Syndecan interactions_Homo sapiens_R-HSA-3000170	Syndecan	KO vs. WT	15/20	8.93266e-05	2.85769	33.8235	ITGB1	TGFB1	ITGB5	SDC4	ITGB4	ITGB3	ACTN1	ITGA2	SDC3	TNC	CASK	THBS1	SDC1	ITGAV	ITGA6
Syndecan interactions_Homo sapiens_R-HSA-3000170	Syndecan	KO_SAL vs. KO	14/20	8.27163e-06	4.15924	64.1554	ITGB1	TGFB1	ITGB5	SDC4	ITGB4	ACTN1	ITGA2	SDC3	TNC	CASK	THBS1	SDC1	ITGAV	ITGA6
Syndecan interactions_Homo sapiens_R-HSA-3000170	Syndecan	KO_TOL vs. KO	15/20	5.9601e-07	4.5427	82.8227	ITGB1	TGFB1	ITGB5	SDC4	ITGB4	ITGB3	ACTN1	ITGA2	SDC3	TNC	CASK	THBS1	SDC1	ITGAV	ITGA6
Syndecan interactions_Homo sapiens_R-HSA-3000170	Syndecan	KO_SAL+TOL vs. KO	15/20	1.69132e-05	3.39982	48.2547	ITGB1	TGFB1	ITGB5	SDC4	ITGB4	ITGB3	ACTN1	ITGA2	SDC3	TNC	CASK	THBS1	SDC1	ITGAV	ITGA6
Elastic fibre formation_Homo sapiens_R-HSA-1566948	Elastic fibre formation	KO vs. WT	27/41	2.69947e-06	2.50919	39.9864	ITGB1	ITGB5	ELN	ITGB3	LTBP4	LOXL3	FBLN1	LTBP2	LTBP3	FBLN2	LOXL1	LOXL2	EFEMP2	EFEMP1	ITGAV	ITGB6	TGFB2	TGFB1	TGFB3	MFAP5	BMP4	MFAP4	LOX	MFAP3	MFAP2	ITGA5	FBN1
Elastic fibre formation_Homo sapiens_R-HSA-1566948	Elastic fibre formation	KO_SAL vs. KO	21/41	1.6221e-05	3.04335	44.5076	ITGB1	TGFB2	TGFB1	ITGB5	TGFB3	LOXL3	LTBP2	LTBP3	FBLN2	LOXL1	LOXL2	MFAP5	MFAP4	EFEMP2	EFEMP1	LOX	MFAP3	MFAP2	ITGAV	ITGA5	FBN1
Elastic fibre formation_Homo sapiens_R-HSA-1566948	Elastic fibre formation	KO_TOL vs. KO	22/41	2.04134e-06	3.25006	54.2671	ITGB1	TGFB2	TGFB1	ITGB5	TGFB3	ITGB3	LOXL3	LTBP2	LTBP3	FBLN2	LOXL1	LOXL2	MFAP5	BMP4	EFEMP2	EFEMP1	LOX	MFAP3	MFAP2	ITGAV	ITGA5	FBN1
Elastic fibre formation_Homo sapiens_R-HSA-1566948	Elastic fibre formation	KO_SAL+TOL vs. KO	23/41	4.55878e-05	2.54295	33.0874	ITGB1	TGFB2	TGFB1	ITGB5	TGFB3	ELN	ITGB3	LOXL3	LTBP2	LTBP3	FBLN2	LOXL1	LOXL2	MFAP5	MFAP4	EFEMP2	EFEMP1	LOX	MFAP3	MFAP2	ITGAV	ITGA5	FBN1
Molecules associated with elastic fibres_Homo sapiens_R-HSA-2129379	Elastic fibre formation	KO vs. WT	20/30	5.52654e-05	2.54017	31.5435	ITGB1	TGFB2	TGFB1	ITGB5	TGFB3	ITGB3	LTBP4	FBLN1	LTBP2	LTBP3	FBLN2	MFAP5	BMP4	MFAP4	EFEMP2	EFEMP1	MFAP3	MFAP2	ITGAV	ITGB6
Molecules associated with elastic fibres_Homo sapiens_R-HSA-2129379	Elastic fibre formation	KO_SAL vs. KO	15/30	0.000616953	2.97089	31.0371	ITGB1	TGFB2	TGFB1	ITGB5	TGFB3	LTBP2	LTBP3	FBLN2	MFAP5	MFAP4	EFEMP2	EFEMP1	MFAP3	MFAP2	ITGAV
Molecules associated with elastic fibres_Homo sapiens_R-HSA-2129379	Elastic fibre formation	KO_TOL vs. KO	16/30	9.56841e-05	3.23037	40.0495	ITGB1	TGFB2	TGFB1	ITGB5	TGFB3	ITGB3	LTBP2	LTBP3	FBLN2	MFAP5	BMP4	EFEMP2	EFEMP1	MFAP3	MFAP2	ITGAV
Molecules associated with elastic fibres_Homo sapiens_R-HSA-2129379	Elastic fibre formation	KO_SAL+TOL vs. KO	16/30	0.00169203	2.41765	20.8726	ITGB1	TGFB2	TGFB1	ITGB5	TGFB3	ITGB3	LTBP2	LTBP3	FBLN2	MFAP5	MFAP4	EFEMP2	EFEMP1	MFAP3	MFAP2	ITGAV
Integrin cell surface interactions_Homo sapiens_R-HSA-216083	ECM-integrin interaction	KO vs. WT	42/67	1.33515e-08	2.38851	51.7841	ITGB1	COL18A1	COL16A1	ITGAM	ITGB5	ITGB3	ITGB2	TNC	F11R	ITGAL	THBS1	ICAM1	CDH1	DAG1	ITGAX	SPP1	ITGAV	ITGB6	JAM2	FGB	FGA	VCAM1	ITGA4	ITGA3	LUM	ITGA2	ITGA1	FGG	FN1	HSPG2	COL4A2	COL4A1	ITGA11	PECAM1	ITGA7	ITGA6	ITGA5	CD47	AGRN	CD44	ITGA9	FBN1
Integrin cell surface interactions_Homo sapiens_R-HSA-216083	ECM-integrin interaction	KO_SAL vs. KO	38/67	2.11821e-11	3.36996	99.4576	ITGB1	COL18A1	COL16A1	ITGAM	ITGB5	ITGB2	TNC	F11R	ITGAL	THBS1	ICAM1	CDH1	DAG1	ITGAX	SPP1	ITGAV	JAM2	FGB	FGA	VCAM1	ITGA4	ITGA3	LUM	ITGA2	ITGA1	FGG	FN1	HSPG2	COL4A2	COL4A1	PECAM1	ITGA6	ITGA5	CD47	AGRN	CD44	ITGA9	FBN1
Integrin cell surface interactions_Homo sapiens_R-HSA-216083	ECM-integrin interaction	KO_TOL vs. KO	38/67	1.13262e-11	3.43528	103.536	ITGB1	COL18A1	ITGAM	ITGB5	ITGB3	ITGB2	TNC	F11R	THBS1	ICAM1	CDH1	DAG1	ITGAX	SPP1	ITGAV	JAM2	FGB	FGA	VCAM1	ITGA4	ITGA3	ITGA2	ITGA1	FGG	FN1	HSPG2	COL4A2	COL4A1	ITGA11	PECAM1	ITGA7	ITGA6	ITGA5	CD47	AGRN	CD44	ITGA9	FBN1
Integrin cell surface interactions_Homo sapiens_R-HSA-216083	ECM-integrin interaction	KO_SAL+TOL vs. KO	40/67	2.45306e-09	2.70632	65.5323	ITGB1	COL18A1	ITGAM	ITGB5	ITGB3	ITGB2	TNC	F11R	ITGAL	THBS1	ICAM1	CDH1	DAG1	ITGAX	SPP1	ITGAV	JAM2	FGB	FGA	VCAM1	ITGA4	ITGA3	LUM	ITGA2	ITGA1	FGG	FN1	HSPG2	COL4A2	COL4A1	ITGA11	PECAM1	ITGA7	ITGA6	ITGA5	CD47	AGRN	CD44	ITGA9	FBN1
Non-integrin membrane-ECM interactions_Homo sapiens_R-HSA-3000171	ECM-non-integrin interaction	KO vs. WT	30/42	3.61211e-08	2.72161	55.9491	ITGB1	DDR1	LAMA5	LAMA2	ITGB5	SDC4	ITGB4	LAMA4	ITGB3	SDC3	TNC	PDGFB	PDGFA	LAMC2	LAMC1	THBS1	DAG1	ITGAV	TGFB1	LAMB3	LAMB2	ACTN1	ITGA2	CASK	LAMB1	HSPG2	SDC1	ITGA6	AGRN	DDR2
Non-integrin membrane-ECM interactions_Homo sapiens_R-HSA-3000171	ECM-non-integrin interaction	KO_SAL vs. KO	30/42	1.58728e-12	4.24412	138.172	ITGB1	DDR1	LAMA5	LAMA2	ITGB5	SDC4	ITGB4	LAMA4	SDC3	TNC	PDGFB	PDGFA	LAMC2	LAMC1	THBS1	DAG1	ITGAV	DMD	TGFB1	LAMB3	LAMB2	ACTN1	ITGA2	CASK	LAMB1	HSPG2	SDC1	ITGA6	AGRN	DDR2
Non-integrin membrane-ECM interactions_Homo sapiens_R-HSA-3000171	ECM-non-integrin interaction	KO_TOL vs. KO	29/42	7.73714e-12	4.18217	128.039	ITGB1	DDR1	LAMA5	LAMA2	ITGB5	SDC4	ITGB4	LAMA4	ITGB3	SDC3	TNC	PDGFB	PDGFA	LAMC2	LAMC1	THBS1	DAG1	ITGAV	TGFB1	LAMB2	ACTN1	ITGA2	CASK	LAMB1	HSPG2	SDC1	ITGA6	AGRN	DDR2
Non-integrin membrane-ECM interactions_Homo sapiens_R-HSA-3000171	ECM-non-integrin interaction	KO_SAL+TOL vs. KO	31/42	1.30605e-10	3.34585	91.6222	ITGB1	DDR1	LAMA5	LAMA2	ITGB5	SDC4	ITGB4	LAMA4	ITGB3	SDC3	TNC	PDGFB	PDGFA	LAMC2	LAMC1	THBS1	DAG1	ITGAV	DMD	TGFB1	LAMB3	LAMB2	ACTN1	ITGA2	CASK	LAMB1	HSPG2	SDC1	ITGA6	AGRN	DDR2
*Hemostasis_Homo sapiens_R-HSA-109582	*Hemostasis	KO vs. WT	249/552	8.63626e-20	1.71875	85.2834	APP	SPARC	SERPINE2	SERPINE1	JMJD1C	F11R	ISLR	PPP2R1A	AKT3	AKT1	KIF21B	KIFAP3	PRKACB	PRKCG	PRKCH	CXADR	PRKCB	ACTN1	PRKCD	ACTN4	PRKAR1A	SERPING1	KIF20A	TLN1	PFN1	ZFPM2	ZFPM1	CFD	PDGFB	GATA6	PDGFA	PIK3R3	GATA3	PIK3R1	PIK3R6	PIK3R5	RACGAP1	KCNMB1	INPP5D	PLCG2	S100A10	LYN	CREBBP
*Hemostasis_Homo sapiens_R-HSA-109582	*Hemostasis	KO_SAL vs. KO	187/552	2.04851e-20	2.01288	103.802	APP	GUCY1B3	CD84	SPARC	SERPINE2	KDM1A	PROS1	SERPINE1	F13A1	JMJD1C	PLAT	F11R	CLU	DOCK10	DOCK11	PPP2R1A	PLAU	AKT3	CFL1	AKT1	EP300	SIRPA	KIF21B	FAM3C	PRKACB	PRKCG	GUCY1A3	GUCY1A2	PRKCH	CXADR	PRKCB	ACTN1	F2R	ATP1B3	ACTN4	TMX3	PRKAR1B	PRKAR1A	SERPING1	KIF20A	TLN1	PFN1	ZFPM2
*Hemostasis_Homo sapiens_R-HSA-109582	*Hemostasis	KO_TOL vs. KO	188/552	7.63501e-22	2.06287	113.166	APP	GUCY1B3	DGKE	CD84	SPARC	SERPINE2	KDM1A	PROS1	SERPINE1	F13A1	JMJD1C	PLAT	F11R	CLU	DOCK10	DOCK11	ISLR	PPP2R1A	PLAU	KIF5B	AKT3	CFL1	AKT1	EP300	SIRPA	KIF21B	FAM3C	PRKACB	PRKCG	GUCY1A3	GUCY1A2	PRKCH	CXADR	PRKCB	ACTN1	PRKCD	F2R	ATP1B3	ACTN4	PROCR	TMX3	PRKAR1A	SERPING1
*Hemostasis_Homo sapiens_R-HSA-109582	*Hemostasis	KO_SAL+TOL vs. KO	228/552	3.35723e-22	1.87236	104.254	APP	SPARC	SERPINE2	SERPINE1	JMJD1C	F11R	ISLR	PPP2R1A	AKT3	AKT1	KIF21B	PRKACB	PRKCG	PRKCH	CXADR	PRKCB	ACTN1	PRKCD	ACTN4	PRKAR1A	SERPING1	KIF20A	TLN1	PFN1	ZFPM1	PDGFB	GATA6	PDGFA	PIK3R3	PIK3R1	PIK3R6	PIK3R5	GNG10	RACGAP1	KCNMB1	INPP5D	PLCG2	S100A10	LYN	CREBBP	PDE2A	FN1	IGF1
Platelet activation, signaling and aggregation_Homo sapiens_R-HSA-76002	Platelet activation signaling	KO vs. WT	125/253	2.59468e-13	1.88253	63.6829	APP	DGKE	SPARC	PROS1	SERPINE1	F13A1	IL5RA	CLU	ABHD12	ISLR	AKT3	CFL1	AKT1	FAM3C	PRKCG	PRKCH	PRKCB	ACTN1	HGF	PRKCD	F2R	ACTN4	TMX3	SERPING1	TLN1	PFN1	PPIA	VCL	CFD	SHC1	PDGFB	PDGFA	PIK3R3	ITPR3	PIK3R1	CSF2RA	PIK3R6	PIK3R5	RAP1B	PSAP	PLCG2	LYN	TGFB2
Platelet activation, signaling and aggregation_Homo sapiens_R-HSA-76002	Platelet activation signaling	KO_SAL vs. KO	93/253	2.5708e-12	2.18413	69.5047	LGALS3BP	APP	SPARC	WDR1	PROS1	SERPINE1	PLEK	F13A1	PIK3CD	CTSW	ARRB2	CLU	PIK3CG	TMSB4X	AKT3	CFL1	RAC2	AKT1	QSOX1	TIMP1	RAC1	FAM3C	JAK2	JAK3	JAK1	PRKCG	VAV3	CAP1	SRGN	FGB	ABCC4	FGA	PRKCH	FCER1G	SYK	PRKCB	ACTN1	F2R	FGG	RHOG	PLA2G4A	ACTN4	GAB2
Platelet activation, signaling and aggregation_Homo sapiens_R-HSA-76002	Platelet activation signaling	KO_TOL vs. KO	98/253	3.68029e-15	2.34616	90.9773	APP	DGKE	SPARC	PROS1	SERPINE1	F13A1	CLU	ISLR	AKT3	CFL1	AKT1	FAM3C	PRKCG	PRKCH	PRKCB	ACTN1	PRKCD	F2R	ACTN4	TMX3	SERPING1	PFN1	VCL	PDGFB	PDGFA	PIK3R3	ITPR3	PIK3R1	CSF2RA	PIK3R6	PIK3R5	RAP1B	GNG10	PLCG2	LYN	TGFB2	TGFB1	TGFB3	FN1	IGF1	SELP	GNB2	GNAQ
Platelet activation, signaling and aggregation_Homo sapiens_R-HSA-76002	Platelet activation signaling	KO_SAL+TOL vs. KO	115/253	1.3261e-14	2.0605	76.2062	APP	SPARC	PROS1	SERPINE1	F13A1	CLU	ISLR	AKT3	CFL1	AKT1	FAM3C	PRKCG	PRKCH	PRKCB	ACTN1	HGF	PRKCD	F2R	ACTN4	TMX3	SERPING1	TLN1	PFN1	PPIA	VCL	SHC1	PDGFB	PDGFA	PIK3R3	ITPR3	PIK3R1	CSF2RA	PIK3R6	PIK3R5	RAP1B	GNG10	PSAP	PLCG2	LYN	TGFB2	TGFB1	TGFB3	FN1
GPVI-mediated activation cascade_Homo sapiens_R-HSA-114604	Platelet activation	KO vs. WT	36/53	9.78149e-09	2.58809	57.2285	SHC1	IL5RA	PIK3CD	PIK3R3	PIK3R1	IL2RG	CSF2RA	PIK3CG	PIK3R6	PIK3R5	CDC42	AKT3	PDPN	RAC2	PLCG2	AKT1	FYN	RAC1	JAK2	JAK3	JAK1	VAV3	LYN	FCER1G	SYK	RHOG	GAB2	RHOA	VAV1	VAV2	RHOB	IL2RA	IL2RB	LCP2	PTPN6	GRB2
GPVI-mediated activation cascade_Homo sapiens_R-HSA-114604	Platelet activation	KO_SAL vs. KO	30/53	5.6644e-09	3.36327	79.2032	PIK3CD	PIK3R3	PIK3R1	IL2RG	CSF2RA	PIK3CG	PIK3R5	CDC42	AKT3	PDPN	RAC2	PLCG2	AKT1	FYN	RAC1	JAK2	JAK3	JAK1	VAV3	LYN	FCER1G	SYK	RHOG	GAB2	RHOA	VAV1	RHOB	IL2RA	IL2RB	LCP2
GPVI-mediated activation cascade_Homo sapiens_R-HSA-114604	Platelet activation	KO_TOL vs. KO	29/53	1.78432e-08	3.31417	73.5048	PIK3CD	PIK3R3	PIK3R1	IL2RG	CSF2RA	PIK3CG	PIK3R6	PIK3R5	CDC42	AKT3	PDPN	RAC2	PLCG2	AKT1	FYN	RAC1	JAK2	JAK3	JAK1	VAV3	LYN	FCER1G	SYK	RHOG	GAB2	VAV1	RHOB	LCP2	PTPN6
GPVI-mediated activation cascade_Homo sapiens_R-HSA-114604	Platelet activation	KO_SAL+TOL vs. KO	34/53	4.02471e-09	2.90802	68.6855	SHC1	PIK3CD	PIK3R3	PIK3R1	IL2RG	CSF2RA	PIK3CG	PIK3R6	PIK3R5	CDC42	AKT3	PDPN	RAC2	PLCG2	AKT1	FYN	RAC1	JAK3	JAK1	VAV3	LYN	FCER1G	SYK	RHOG	GAB2	RHOA	VAV1	VAV2	RHOB	IL2RA	IL2RB	LCP2	PTPN6	GRB2
Integrin alphaIIb beta3 signaling_Homo sapiens_R-HSA-354192	Platelet aggregation	KO vs. WT	17/27	0.000620331	2.39905	23.1193	FGB	PTPN1	FGA	SYK	VWF	SRC	SHC1	ITGB3	FGG	FN1	RAP1B	APBB1IP	AKT1	CSK	GRB2	TLN1	CRK
Integrin alphaIIb beta3 signaling_Homo sapiens_R-HSA-354192	Platelet aggregation	KO_SAL vs. KO	12/27	0.00714115	2.64079	19.0968	RAP1B	FGB	APBB1IP	PTPN1	FGA	SYK	FGG	FN1	AKT1	CSK	TLN1	CRK
Integrin alphaIIb beta3 signaling_Homo sapiens_R-HSA-354192	Platelet aggregation	KO_TOL vs. KO	12/27	0.00531646	2.69197	19.95	RAP1B	FGB	APBB1IP	PTPN1	FGA	SYK	SRC	ITGB3	FGG	FN1	AKT1	CSK
Integrin alphaIIb beta3 signaling_Homo sapiens_R-HSA-354192	Platelet aggregation	KO_SAL+TOL vs. KO	17/27	9.3512e-05	2.85417	34.5031	FGB	PTPN1	FGA	SYK	VWF	SHC1	ITGB3	FGG	FN1	RAP1B	APBB1IP	AKT1	CSK	GRB2	TLN1	CRK	RAPGEF4
GRB2:SOS provides linkage to MAPK signaling for Integrins_Homo sapiens_R-HSA-354194	Platelet aggregation	KO vs. WT	11/15	0.00146985	2.79418	24.0247	FGB	APBB1IP	RAP1B	FGA	VWF	SRC	ITGB3	FGG	FN1	GRB2	TLN1
GRB2:SOS provides linkage to MAPK signaling for Integrins_Homo sapiens_R-HSA-354194	Platelet aggregation	KO_SAL vs. KO	7/15	0.0367035	2.77283	13.7755	FGB	APBB1IP	RAP1B	FGA	FGG	FN1	TLN1
GRB2:SOS provides linkage to MAPK signaling for Integrins_Homo sapiens_R-HSA-354194	Platelet aggregation	KO_TOL vs. KO	8/15	0.00930213	3.23037	21.798	FGB	APBB1IP	RAP1B	FGA	SRC	ITGB3	FGG	FN1
GRB2:SOS provides linkage to MAPK signaling for Integrins_Homo sapiens_R-HSA-354194	Platelet aggregation	KO_SAL+TOL vs. KO	10/15	0.00237974	3.02206	24.8604	FGB	APBB1IP	RAP1B	FGA	VWF	ITGB3	FGG	FN1	GRB2	TLN1
p130Cas linkage to MAPK signaling for integrins_Homo sapiens_R-HSA-372708	Platelet aggregation	KO vs. WT	11/15	0.00146223	2.79418	24.0247	FGB	APBB1IP	RAP1B	FGA	VWF	SRC	ITGB3	FGG	FN1	TLN1	CRK
p130Cas linkage to MAPK signaling for integrins_Homo sapiens_R-HSA-372708	Platelet aggregation	KO_SAL vs. KO	8/15	0.0114305	3.16894	20.9692	FGB	APBB1IP	RAP1B	FGA	FGG	FN1	TLN1	CRK
p130Cas linkage to MAPK signaling for integrins_Homo sapiens_R-HSA-372708	Platelet aggregation	KO_TOL vs. KO	8/15	0.00925418	3.23037	21.798	FGB	APBB1IP	RAP1B	FGA	SRC	ITGB3	FGG	FN1
p130Cas linkage to MAPK signaling for integrins_Homo sapiens_R-HSA-372708	Platelet aggregation	KO_SAL+TOL vs. KO	10/15	0.00236598	3.02206	24.8604	FGB	APBB1IP	RAP1B	FGA	VWF	ITGB3	FGG	FN1	TLN1	CRK
Response to elevated platelet cytosolic Ca2+_Homo sapiens_R-HSA-76005	Platelet degranulation	KO vs. WT	60/110	9.88543e-09	2.07832	45.8304	LGALS3BP	APP	SPARC	WDR1	PROS1	ITGB3	SERPINE1	PLEK	F13A1	CTSW	CLU	ISLR	TMSB4X	CFL1	PHACTR2	QSOX1	FAM3C	TIMP1	PRKCG	SRGN	FGB	CAP1	ABCC4	FGA	VWF	PRKCB	ACTN1	HGF	FGG	ACTN4	TMX3	PECAM1	SERPING1	TLN1	PFN1	GAS6	PPIA	VCL	CFD	CD63	FIGF	PDGFB	PDGFA
Response to elevated platelet cytosolic Ca2+_Homo sapiens_R-HSA-76005	Platelet degranulation	KO_SAL vs. KO	45/110	1.28993e-07	2.43072	48.8709	LGALS3BP	APP	FIGF	SPARC	WDR1	PROS1	SERPINE1	PLEK	PDGFB	F13A1	PDGFA	CTSW	CLU	THBS1	TMSB4X	CFL1	FLNA	QSOX1	FAM3C	TIMP1	PRKCG	SRGN	FGB	CAP1	ABCC4	FGA	TGFB2	TGFB1	PRKCB	TGFB3	ACTN1	FGG	FN1	VEGFC	ACTN4	IGF1	SELP	TMX3	CALU	PECAM1	SERPING1	CD9	TLN1
Response to elevated platelet cytosolic Ca2+_Homo sapiens_R-HSA-76005	Platelet degranulation	KO_TOL vs. KO	45/110	6.05619e-08	2.47784	51.3748	LGALS3BP	APP	FIGF	SPARC	WDR1	PROS1	ITGB3	SERPINE1	PLEK	PDGFB	F13A1	PDGFA	CLU	THBS1	ISLR	TMSB4X	CFL1	FLNA	QSOX1	FAM3C	TIMP1	PRKCG	SRGN	FGB	CAP1	FGA	TGFB2	TGFB1	PRKCB	TGFB3	ACTN1	PCDH7	FGG	FN1	VEGFC	ACTN4	IGF1	SELP	TMX3	CALU	PECAM1	SERPING1	CD9
Response to elevated platelet cytosolic Ca2+_Homo sapiens_R-HSA-76005	Platelet degranulation	KO_SAL+TOL vs. KO	53/110	6.6923e-08	2.18413	44.7428	LGALS3BP	APP	SPARC	WDR1	PROS1	ITGB3	SERPINE1	PLEK	F13A1	CLU	ISLR	TMSB4X	CFL1	QSOX1	FAM3C	TIMP1	PRKCG	SRGN	FGB	CAP1	ABCC4	FGA	VWF	PRKCB	ACTN1	HGF	FGG	ACTN4	TMX3	PECAM1	SERPING1	TLN1	PFN1	GAS6	PPIA	VCL	FIGF	PDGFB	PDGFA	THBS1	PSAP	FLNA	TGFB2
Platelet degranulation_Homo sapiens_R-HSA-114608	Platelet degranulation	KO vs. WT	58/105	9.84087e-09	2.10471	46.3711	LGALS3BP	APP	SPARC	WDR1	PROS1	ITGB3	SERPINE1	PLEK	F13A1	CTSW	CLU	ISLR	TMSB4X	CFL1	PHACTR2	QSOX1	FAM3C	TIMP1	SRGN	FGB	CAP1	ABCC4	FGA	VWF	ACTN1	HGF	FGG	ACTN4	TMX3	PECAM1	SERPING1	TLN1	PFN1	GAS6	PPIA	VCL	CFD	CD63	FIGF	PDGFB	PDGFA	THBS1	PSAP
Platelet degranulation_Homo sapiens_R-HSA-114608	Platelet degranulation	KO_SAL vs. KO	43/105	2.38903e-07	2.4333	47.0165	LGALS3BP	APP	FIGF	SPARC	WDR1	PROS1	SERPINE1	PLEK	PDGFB	F13A1	PDGFA	CTSW	CLU	THBS1	TMSB4X	CFL1	FLNA	QSOX1	FAM3C	TIMP1	SRGN	FGB	CAP1	ABCC4	FGA	TGFB2	TGFB1	TGFB3	ACTN1	FGG	FN1	VEGFC	ACTN4	IGF1	SELP	TMX3	CALU	PECAM1	SERPING1	CD9	TLN1	PFN1	VCL
Platelet degranulation_Homo sapiens_R-HSA-114608	Platelet degranulation	KO_TOL vs. KO	43/105	1.26146e-07	2.48046	49.4182	LGALS3BP	APP	FIGF	SPARC	WDR1	PROS1	ITGB3	SERPINE1	PLEK	PDGFB	F13A1	PDGFA	CLU	THBS1	ISLR	TMSB4X	CFL1	FLNA	QSOX1	FAM3C	TIMP1	SRGN	FGB	CAP1	FGA	TGFB2	TGFB1	TGFB3	ACTN1	PCDH7	FGG	FN1	VEGFC	ACTN4	IGF1	SELP	TMX3	CALU	PECAM1	SERPING1	CD9	PFN1	VCL
Platelet degranulation_Homo sapiens_R-HSA-114608	Platelet degranulation	KO_SAL+TOL vs. KO	51/105	8.95676e-08	2.20179	44.3161	LGALS3BP	APP	SPARC	WDR1	PROS1	ITGB3	SERPINE1	PLEK	F13A1	CLU	ISLR	TMSB4X	CFL1	QSOX1	FAM3C	TIMP1	SRGN	FGB	CAP1	ABCC4	FGA	VWF	ACTN1	HGF	FGG	ACTN4	TMX3	PECAM1	SERPING1	TLN1	PFN1	GAS6	PPIA	VCL	FIGF	PDGFB	PDGFA	THBS1	PSAP	FLNA	TGFB2	TGFB1	TGFB3
Cell surface interactions at the vascular wall_Homo sapiens_R-HSA-202733	Leukocyte extravasation	KO vs. WT	52/101	1.30113e-06	1.96171	32.8433	ITGB1	CD84	ITGAM	PROS1	ITGB3	ITGB2	F11R	ITGAL	SPN	THBD	ITGAX	SIRPA	ITGAV	SLC16A3	CXADR	FCER1G	ITGA4	ITGA3	ATP1B3	PROCR	SLC7A5	SLC7A6	PECAM1	ITGA6	CD48	ITGA5	CD47	GAS6	PPIA	CD44	SELPLG	SHC1	SRC	PIK3R1	NRAS	INPP5D	FYN	JAM2	LYN	CD74	SLC16A1	PPIL2	ANGPT2
Cell surface interactions at the vascular wall_Homo sapiens_R-HSA-202733	Leukocyte extravasation	KO_SAL vs. KO	37/101	4.3955e-05	2.17669	29.4652	ITGB1	CD84	ITGAM	SELPLG	PROS1	ITGB2	PIK3R1	F11R	ITGAL	THBD	NRAS	INPP5D	ITGAX	SIRPA	ITGAV	FYN	JAM2	LYN	CD74	CXADR	FCER1G	ANGPT2	ITGA4	ITGA3	FN1	ATP1B3	SELP	SLC7A5	SLC7A6	PECAM1	ITGA6	CD48	KRAS	ITGA5	CD47	CD44	CD244
Cell surface interactions at the vascular wall_Homo sapiens_R-HSA-202733	Leukocyte extravasation	KO_TOL vs. KO	42/101	1.15186e-07	2.51873	50.5046	ITGB1	CD84	ITGAM	SELPLG	SRC	PROS1	ITGB3	ITGB2	PIK3R1	F11R	SPN	THBD	NRAS	INPP5D	ITGAX	SIRPA	ITGAV	FYN	JAM2	LYN	CD74	CXADR	FCER1G	ANGPT2	ITGA4	ITGA3	CAV1	FN1	ATP1B3	L1CAM	SELP	PROCR	SLC7A5	SLC7A6	PECAM1	ITGA6	CD48	PTPN6	ITGA5	CD47	CD44	CD244
Cell surface interactions at the vascular wall_Homo sapiens_R-HSA-202733	Leukocyte extravasation	KO_SAL+TOL vs. KO	50/101	6.19482e-08	2.2441	46.2236	ITGB1	CD84	ITGAM	PROS1	ITGB3	ITGB2	F11R	ITGAL	SPN	THBD	ITGAX	SIRPA	ITGAV	SLC16A3	CXADR	FCER1G	ITGA4	ITGA3	ATP1B3	PROCR	SLC7A5	SLC7A6	PECAM1	ITGA6	CD48	ITGA5	CD47	GAS6	PPIA	CD44	SELPLG	SHC1	PIK3R1	NRAS	INPP5D	FYN	JAM2	LYN	CD74	PPIL2	ANGPT2	CAV1	FN1
Cell-Cell communication_Homo sapiens_R-HSA-1500931	Cell-Cell communication	KO vs. WT	68/131	1.14247e-08	1.97784	43.2342	ITGB1	ITGB4	CTNND1	ILK	LAMC2	F11R	PVR	CLDN1	CDH6	CDH5	CDH3	CDH1	NCK2	SIRPA	RAC1	SPTAN1	NCK1	KIRREL3	PRKCI	ACTN1	CASK	ACTN4	CD2AP	CLDN5	CLDN4	TYROBP	CLDN3	CLDN15	CDH11	CLDN19	ITGA6	ANG	CLDN16	CD47	SKAP2	PLEC	ARHGEF6	COL17A1	CD151	FBLIM1	SRC	PXN	PIK3R1
Cell-Cell communication_Homo sapiens_R-HSA-1500931	Cell-Cell communication	KO_SAL vs. KO	54/131	3.55682e-09	2.44928	59.1461	ITGB1	ITGB4	CTNND1	ILK	LAMC2	F11R	PVR	CLDN1	CDH6	CDH5	CDH4	CDH3	CDH1	NCK2	SIRPA	RAC1	SPTAN1	NCK1	PRKCI	ACTN1	CASK	ACTN4	CD2AP	CLDN4	TYROBP	CLDN3	CDH11	ITGA6	ANG	CD47	SKAP2	PLEC	CD151	FBLIM1	PIK3R1	IQGAP1	MLLT4	FYB	CTNNA1	FLNA	FYN	RSU1	FLNC
Cell-Cell communication_Homo sapiens_R-HSA-1500931	Cell-Cell communication	KO_TOL vs. KO	56/131	1.27424e-10	2.58922	71.3372	ITGB1	ITGB4	CTNND1	ILK	LAMC2	F11R	PVR	CLDN1	CDH6	CDH5	CDH4	CDH3	CDH1	SIRPA	RAC1	SPTAN1	NCK1	PRKCI	ACTN1	CASK	ACTN4	CD2AP	CLDN4	TYROBP	CLDN3	CDH11	CLDN19	ITGA6	ANG	CD47	SKAP2	PLEC	COL17A1	CD151	FBLIM1	SRC	PIK3R1	IQGAP1	MLLT4	FYB	CTNNA1	FLNA	FYN
Cell-Cell communication_Homo sapiens_R-HSA-1500931	Cell-Cell communication	KO_SAL+TOL vs. KO	61/131	2.49121e-08	2.11083	45.5577	ITGB1	ITGB4	CTNND1	ILK	LAMC2	F11R	PVR	CLDN1	CDH6	CDH5	CDH4	CDH3	CDH1	NCK2	SIRPA	RAC1	SPTAN1	NCK1	KIRREL3	PRKCI	ACTN1	CASK	ACTN4	CD2AP	CLDN5	CLDN4	TYROBP	CLDN3	CDH11	CLDN19	ITGA6	ANG	CLDN16	CD47	SKAP2	PLEC	ARHGEF6	CD151	FBLIM1	PIK3R1	IQGAP1	MLLT4	FYB
Cell junction organization_Homo sapiens_R-HSA-446728	Cell junction organization	KO vs. WT	45/86	4.71758e-06	1.99374	30.5177	ITGB1	COL17A1	CD151	ITGB4	FBLIM1	CTNND1	PXN	ILK	LAMC2	F11R	PVR	CLDN1	MLLT4	CDH6	CDH5	PARD6B	CDH3	CDH1	CTNNA1	FLNA	FLNC	RSU1	VASP	PRKCI	LAMB3	JUP	ACTN1	PARVA	PARVB	CLDN5	CLDN4	CLDN3	CLDN15	CDH11	CLDN19	CTNNB1	ITGA6	ANG	CLDN16	PVRL2	PVRL1	FERMT2	PLEC
Cell junction organization_Homo sapiens_R-HSA-446728	Cell junction organization	KO_SAL vs. KO	36/86	1.8284e-06	2.48725	42.5596	ITGB1	CD151	ITGB4	FBLIM1	CTNND1	ILK	LAMC2	F11R	PVR	CLDN1	MLLT4	CDH6	CDH5	CDH4	CDH3	CDH1	CTNNA1	FLNA	FLNC	RSU1	VASP	PRKCI	LAMB3	JUP	ACTN1	PARVA	CLDN4	CLDN3	CDH11	CTNNB1	ITGA6	ANG	PVRL2	PVRL1	PLEC	LIMS1
Cell junction organization_Homo sapiens_R-HSA-446728	Cell junction organization	KO_TOL vs. KO	36/86	9.71864e-07	2.53546	44.6792	ITGB1	COL17A1	CD151	ITGB4	FBLIM1	CTNND1	ILK	LAMC2	F11R	PVR	CLDN1	MLLT4	CDH6	CDH5	CDH4	CDH3	CDH1	CTNNA1	FLNA	FLNC	RSU1	VASP	PRKCI	JUP	ACTN1	PARVA	CLDN4	CLDN3	CDH11	CLDN19	CTNNB1	ITGA6	ANG	PVRL2	PLEC	LIMS1
Cell junction organization_Homo sapiens_R-HSA-446728	Cell junction organization	KO_SAL+TOL vs. KO	40/86	1.09193e-05	2.10841	30.9171	ITGB1	CD151	ITGB4	FBLIM1	CTNND1	ILK	LAMC2	F11R	PVR	CLDN1	MLLT4	CDH6	CDH5	CDH4	CDH3	CDH1	CTNNA1	FLNA	FLNC	RSU1	VASP	PRKCI	LAMB3	JUP	ACTN1	PARVA	CLDN5	CLDN4	CLDN3	CDH11	CLDN19	CTNNB1	ITGA6	ANG	CLDN16	PVRL2	PVRL1	PLEC	ARHGEF6	LIMS1
Cell-extracellular matrix interactions_Homo sapiens_R-HSA-446353	Cell-ECM interaction	KO vs. WT	14/16	9.06442e-06	3.33397	48.3871	ITGB1	VASP	FBLIM1	ACTN1	PXN	ILK	PARVA	PARVB	FLNA	FLNC	RSU1	FERMT2	LIMS1	ARHGEF6
Cell-extracellular matrix interactions_Homo sapiens_R-HSA-446353	Cell-ECM interaction	KO_SAL vs. KO	10/16	0.000966078	3.71361	36.5145	ITGB1	VASP	FBLIM1	ACTN1	ILK	FLNA	PARVA	FLNC	RSU1	LIMS1
Cell-extracellular matrix interactions_Homo sapiens_R-HSA-446353	Cell-ECM interaction	KO_TOL vs. KO	10/16	0.000691515	3.78558	37.8728	ITGB1	VASP	FBLIM1	ACTN1	ILK	FLNA	PARVA	FLNC	RSU1	LIMS1
Cell-extracellular matrix interactions_Homo sapiens_R-HSA-446353	Cell-ECM interaction	KO_SAL+TOL vs. KO	11/16	0.000946498	3.1165	29.2196	ITGB1	VASP	FBLIM1	ACTN1	ILK	FLNA	PARVA	FLNC	RSU1	LIMS1	ARHGEF6
Nephrin interactions_Homo sapiens_R-HSA-373753	Nephrin interaction	KO vs. WT	13/22	0.00644165	2.25151	15.2477	KIRREL3	KIRREL	ACTN1	CASK	ACTN4	IQGAP1	PIK3R1	CD2AP	NCK2	FYN	SPTAN1	SPTBN1	NCK1
Nephrin interactions_Homo sapiens_R-HSA-373753	Nephrin interaction	KO_SAL vs. KO	12/22	0.00107121	3.24097	31.42	KIRREL	ACTN1	NCK2	CASK	FYN	ACTN4	IQGAP1	PIK3R1	SPTAN1	SPTBN1	CD2AP	NCK1
Nephrin interactions_Homo sapiens_R-HSA-373753	Nephrin interaction	KO_TOL vs. KO	11/22	0.00314035	3.02847	24.675	KIRREL	ACTN1	CASK	FYN	ACTN4	IQGAP1	PIK3R1	SPTAN1	SPTBN1	CD2AP	NCK1
Nephrin interactions_Homo sapiens_R-HSA-373753	Nephrin interaction	KO_SAL+TOL vs. KO	13/22	0.00173503	2.67865	23.0093	KIRREL3	KIRREL	ACTN1	CASK	ACTN4	IQGAP1	PIK3R1	CD2AP	NCK2	FYN	SPTAN1	SPTBN1	NCK1
*Programmed Cell Death_Homo sapiens_R-HSA-5357801	*Apoptosis and necrosis	KO vs. WT	63/166	0.00378127	1.44606	10.7383	YWHAE	YWHAB	HMGB2	HMGB1	LMNB1	PSMD8	CASP7	CASP8	YWHAQ	CDH1	CASP3	AKT3	AKT1	DNM1L	SPTAN1	YWHAG	YWHAH	APPL1	DSP	APAF1	RIPK3	UNC5B	PRKCD	TRAF2	DYNLL1	TFDP1	PSME1	DSG2	UBA52	TLR4	KPNB1	BIRC2	TLR3	BIRC3	PLEC	MAGED1	SATB1	XIAP	PSMB10	ADD1	BCL2L11	LMNA	E2F1
*Programmed Cell Death_Homo sapiens_R-HSA-5357801	*Apoptosis and necrosis	KO_SAL vs. KO	45/166	0.0058699	1.61072	12.049	SATB1	HMGB2	XIAP	HMGB1	PSMB10	LMNB1	PSMD8	CASP7	BCL2L11	YWHAQ	CDH1	AKT3	LMNA	AKT1	PMAIP1	CD14	BAK1	RPS27A	SPTAN1	PAK2	YWHAG	YWHAH	APPL1	DSP	GSN	MLKL	APAF1	RIPK3	TNFRSF10B	DYNLL1	PSMB8	TJP1	TFDP1	APC	BAX	CTNNB1	DSG2	VIM	TLR4	KPNB1	BIRC2	TLR3	BIRC3
*Programmed Cell Death_Homo sapiens_R-HSA-5357801	*Apoptosis and necrosis	KO_TOL vs. KO	48/166	0.00068415	1.7514	17.6121	MAGED1	YWHAB	SATB1	XIAP	HMGB1	PSMB10	LMNB1	PSMD8	CASP7	BCL2L11	CASP8	CDH1	AKT3	LMNA	AKT1	PMAIP1	CD14	BAK1	SPTAN1	PAK2	YWHAG	YWHAH	APPL1	DSP	GSN	MLKL	APAF1	RIPK3	PRKCD	TNFRSF10B	DYNLL1	PSMB8	TJP1	TFDP1	APC	PSME1	BCL2	CTNNB1	DSG2	VIM	TLR4	KPNB1	BIRC2
*Programmed Cell Death_Homo sapiens_R-HSA-5357801	*Apoptosis and necrosis	KO_SAL+TOL vs. KO	64/166	2.42408e-05	1.7477	24.0673	YWHAE	YWHAB	HMGB2	HMGB1	LMNB1	PSMD8	CASP7	CASP8	FNTA	YWHAQ	CDH1	CASP3	AKT3	AKT1	DNM1L	SPTAN1	YWHAG	YWHAH	APPL1	DSP	DBNL	APAF1	RIPK3	UNC5B	PRKCD	TRAF2	DYNLL1	TFDP1	PSME1	DSG2	TLR4	KPNB1	BIRC2	TLR3	BIRC3	PLEC	MAGED1	SATB1	XIAP	PSMB10	ADD1	PPP3R1	BCL2L11
Apoptosis_Homo sapiens_R-HSA-109581	Apoptosis	KO vs. WT	60/163	0.00927119	1.40255	8.80872	YWHAE	YWHAB	HMGB2	HMGB1	LMNB1	PSMD8	CASP7	CASP8	YWHAQ	CDH1	CASP3	AKT3	AKT1	DNM1L	SPTAN1	YWHAG	YWHAH	APPL1	DSP	APAF1	UNC5B	PRKCD	TRAF2	DYNLL1	TFDP1	PSME1	DSG2	UBA52	TLR4	KPNB1	BIRC2	TLR3	PLEC	MAGED1	SATB1	XIAP	PSMB10	ADD1	BCL2L11	LMNA	E2F1	PMAIP1	CLSPN
Apoptosis_Homo sapiens_R-HSA-109581	Apoptosis	KO_SAL vs. KO	42/163	0.016173	1.53101	9.20904	SATB1	HMGB2	XIAP	HMGB1	PSMB10	LMNB1	PSMD8	CASP7	BCL2L11	YWHAQ	CDH1	AKT3	LMNA	AKT1	PMAIP1	CD14	BAK1	RPS27A	SPTAN1	PAK2	YWHAG	YWHAH	APPL1	DSP	GSN	APAF1	TNFRSF10B	DYNLL1	PSMB8	TJP1	TFDP1	APC	BAX	CTNNB1	DSG2	VIM	TLR4	KPNB1	BIRC2	TLR3	PLEC	TJP2
Apoptosis_Homo sapiens_R-HSA-109581	Apoptosis	KO_TOL vs. KO	45/163	0.0027458	1.67216	13.959	MAGED1	YWHAB	SATB1	XIAP	HMGB1	PSMB10	LMNB1	PSMD8	CASP7	BCL2L11	CASP8	CDH1	AKT3	LMNA	AKT1	PMAIP1	CD14	BAK1	SPTAN1	PAK2	YWHAG	YWHAH	APPL1	DSP	GSN	APAF1	PRKCD	TNFRSF10B	DYNLL1	PSMB8	TJP1	TFDP1	APC	PSME1	BCL2	CTNNB1	DSG2	VIM	TLR4	KPNB1	BIRC2	TLR3	BCL2L1
Apoptosis_Homo sapiens_R-HSA-109581	Apoptosis	KO_SAL+TOL vs. KO	61/163	9.31505e-05	1.69643	20.4777	YWHAE	YWHAB	HMGB2	HMGB1	LMNB1	PSMD8	CASP7	CASP8	FNTA	YWHAQ	CDH1	CASP3	AKT3	AKT1	DNM1L	SPTAN1	YWHAG	YWHAH	APPL1	DSP	DBNL	APAF1	UNC5B	PRKCD	TRAF2	DYNLL1	TFDP1	PSME1	DSG2	TLR4	KPNB1	BIRC2	TLR3	PLEC	MAGED1	SATB1	XIAP	PSMB10	ADD1	PPP3R1	BCL2L11	LMNA	E2F1
Apoptotic cleavage of cellular proteins_Homo sapiens_R-HSA-111465	Apoptosis	KO vs. WT	22/37	0.000223162	2.26555	24.4657	DSP	GSN	SATB1	PRKCD	ADD1	LMNB1	TJP1	CASP7	CASP8	APC	CDH1	CASP3	LMNA	ACIN1	CTNNB1	DSG2	CLSPN	VIM	SPTAN1	BIRC2	TJP2	PLEC
Apoptotic cleavage of cellular proteins_Homo sapiens_R-HSA-111465	Apoptosis	KO_SAL vs. KO	16/37	0.00201034	2.56941	22.7187	DSP	GSN	SATB1	LMNB1	TJP1	CASP7	APC	CDH1	LMNA	CTNNB1	DSG2	VIM	SPTAN1	BIRC2	TJP2	PLEC
Apoptotic cleavage of cellular proteins_Homo sapiens_R-HSA-111465	Apoptosis	KO_TOL vs. KO	18/37	0.000129602	2.94662	35.5496	DSP	GSN	SATB1	PRKCD	LMNB1	TJP1	CASP7	CASP8	APC	CDH1	LMNA	CTNNB1	DSG2	VIM	SPTAN1	BIRC2	TJP2	PLEC
Apoptotic cleavage of cellular proteins_Homo sapiens_R-HSA-111465	Apoptosis	KO_SAL+TOL vs. KO	24/37	1.18032e-06	2.94038	51.1604	DSP	GSN	DBNL	SATB1	PRKCD	ADD1	LMNB1	TJP1	CASP7	CASP8	FNTA	APC	CDH1	CASP3	LMNA	ACIN1	CTNNB1	DSG2	CLSPN	VIM	SPTAN1	BIRC2	TJP2	PLEC
Apoptotic execution phase_Homo sapiens_R-HSA-75153	Apoptosis	KO vs. WT	27/51	0.000443923	2.01719	20.2304	SATB1	HMGB2	HMGB1	ADD1	LMNB1	CASP7	CASP8	CDH1	CASP3	LMNA	CLSPN	DNM1L	SPTAN1	PAK2	DSP	GSN	PRKCD	TJP1	APC	ACIN1	CTNNB1	DSG2	VIM	KPNB1	BIRC2	PLEC	TJP2
Apoptotic execution phase_Homo sapiens_R-HSA-75153	Apoptosis	KO_SAL vs. KO	20/51	0.00175892	2.33011	21.09	DSP	GSN	SATB1	HMGB2	HMGB1	LMNB1	TJP1	CASP7	APC	CDH1	LMNA	CTNNB1	DSG2	VIM	SPTAN1	PAK2	KPNB1	BIRC2	PLEC	TJP2
Apoptotic execution phase_Homo sapiens_R-HSA-75153	Apoptosis	KO_TOL vs. KO	21/51	0.000452934	2.49403	26.4121	DSP	GSN	SATB1	PRKCD	HMGB1	LMNB1	TJP1	CASP7	CASP8	APC	CDH1	LMNA	CTNNB1	DSG2	VIM	SPTAN1	PAK2	KPNB1	BIRC2	PLEC	TJP2
Apoptotic execution phase_Homo sapiens_R-HSA-75153	Apoptosis	KO_SAL+TOL vs. KO	29/51	2.6793e-06	2.57764	42.4006	SATB1	HMGB2	HMGB1	ADD1	LMNB1	CASP7	CASP8	FNTA	CDH1	CASP3	LMNA	CLSPN	DNM1L	SPTAN1	PAK2	DSP	DBNL	GSN	PRKCD	TJP1	APC	ACIN1	CTNNB1	DSG2	VIM	KPNB1	BIRC2	PLEC	TJP2
Intrinsic Pathway for Apoptosis_Homo sapiens_R-HSA-109606	Apoptosis	KO vs. WT	21/42	0.00501764	1.90512	13.5083	YWHAE	APAF1	YWHAB	XIAP	DYNLL1	CASP7	CASP8	BCL2L11	TFDP1	YWHAQ	CASP3	AKT3	E2F1	BCL2	AKT1	PMAIP1	BAX	BAK1	YWHAG	YWHAH	BCL2L1
Intrinsic Pathway for Apoptosis_Homo sapiens_R-HSA-109606	Apoptosis	KO_SAL vs. KO	14/42	0.0366607	1.98059	9.86253	APAF1	XIAP	DYNLL1	CASP7	BCL2L11	TFDP1	YWHAQ	AKT3	AKT1	PMAIP1	BAX	BAK1	YWHAG	YWHAH
Intrinsic Pathway for Apoptosis_Homo sapiens_R-HSA-109606	Apoptosis	KO_TOL vs. KO	16/42	0.00550847	2.3074	16.9399	APAF1	YWHAB	XIAP	DYNLL1	CASP7	CASP8	BCL2L11	TFDP1	AKT3	BCL2	AKT1	PMAIP1	BAK1	YWHAG	YWHAH	BCL2L1
Intrinsic Pathway for Apoptosis_Homo sapiens_R-HSA-109606	Apoptosis	KO_SAL+TOL vs. KO	21/42	0.000761419	2.26655	21.9335	YWHAE	APAF1	YWHAB	XIAP	DYNLL1	PPP3R1	CASP7	CASP8	BCL2L11	TFDP1	YWHAQ	CASP3	AKT3	E2F1	AKT1	PMAIP1	BAX	BAK1	YWHAG	YWHAH	BCL2L1
*Cellular Senescence_Homo sapiens_R-HSA-2559583	*Senescence	KO vs. WT	61/161	0.00470769	1.44363	10.3743	CDKN1A	EHMT2	EHMT1	ETS1	ETS2	HIST2H2AC	LMNB1	RPS6KA3	CDC23	RPS6KA2	CDC27	SCMH1	RPS6KA1	HIST1H2AB	EED	TINF2	H2AFX	FOS	CCNA2	TFDP1	MAPKAPK3	CCNE2	CCNE1	MAPKAPK2	ANAPC4	ANAPC5	UBA52	ANAPC1	ANAPC2	CEBPB	ANAPC10	RNF2	RELA	FZR1	MAPK7	EP400	E2F1	IGFBP7	RBBP7	RPS27A	MAPK3	MAP4K4	CDKN2D
*Cellular Senescence_Homo sapiens_R-HSA-2559583	*Senescence	KO_SAL vs. KO	41/161	0.0208026	1.51312	8.58889	CDKN1A	EHMT2	ETS1	ETS2	RNF2	RELA	LMNB1	RPS6KA3	CDC27	EP400	IGFBP7	RBBP7	RPS27A	HIST1H2AB	MAP4K4	KDM6B	PHC2	JUN	CBX6	CDKN2B	CDKN2C	UBE2C	H2AFX	STAT3	MRE11A	FOS	NFKB1	CCNA2	MAPK11	RAD50	CDK6	TFDP1	MAPKAPK3	SP1	CDK4	MAPKAPK2	CDK2	ANAPC4	ANAPC1	ANAPC2	EZH2
*Cellular Senescence_Homo sapiens_R-HSA-2559583	*Senescence	KO_TOL vs. KO	34/161	0.255715	1.2791	3.3413	CDKN1A	CEBPB	ETS1	RNF2	RELA	LMNB1	RPS6KA3	FZR1	RPS6KA2	CDC27	EP400	IGFBP7	RBBP7	MAPK3	MAP4K4	PHC2	JUN	CBX6	CDKN2B	STAT3	FOS	NFKB1	MAPK11	RAD50	CDK6	TFDP1	MAPKAPK3	SP1	CDK4	MAPKAPK2	CDK2	ANAPC4	ANAPC1	EZH2
*Cellular Senescence_Homo sapiens_R-HSA-2559583	*Senescence	KO_SAL+TOL vs. KO	57/161	0.00081291	1.60488	15.3148	CDKN1A	EHMT2	EHMT1	ETS1	ETS2	HIST2H2AC	LMNB1	RPS6KA3	RPS6KA2	CDC27	RPS6KA1	HIST1H2AB	KDM6B	EED	TINF2	H2AFX	FOS	CCNA2	TFDP1	MAPKAPK3	CCNE2	MAPKAPK2	ANAPC4	ANAPC5	HIST1H2BB	ANAPC1	ANAPC2	CEBPB	ANAPC10	RNF2	RELA	FZR1	MAPK7	EP400	E2F1	IGFBP7	E2F3	RBBP7	RPS27A	MAPK3	MAP4K4	PHC2	JUN
Senescence-Associated Secretory Phenotype (SASP)_Homo sapiens_R-HSA-2559582	Senescence	KO vs. WT	36/77	0.000766663	1.78142	16.7036	CDKN1A	CEBPB	EHMT2	EHMT1	RELA	ANAPC10	HIST2H2AC	RPS6KA3	FZR1	CDC23	MAPK7	RPS6KA2	CDC27	RPS6KA1	IGFBP7	RPS27A	HIST1H2AB	MAPK3	CDKN2D	JUN	CDKN2B	CDKN2C	UBE2C	H2AFX	STAT3	FOS	NFKB1	CCNA2	CDK6	CDK4	CDK2	ANAPC4	ANAPC5	UBA52	ANAPC1	ANAPC2
Senescence-Associated Secretory Phenotype (SASP)_Homo sapiens_R-HSA-2559582	Senescence	KO_SAL vs. KO	23/77	0.0195447	1.77481	10.1921	CDKN1A	JUN	CDKN2B	CDKN2C	UBE2C	EHMT2	H2AFX	STAT3	FOS	RELA	NFKB1	CCNA2	RPS6KA3	CDK6	CDK4	CDC27	CDK2	ANAPC4	IGFBP7	RPS27A	ANAPC1	HIST1H2AB	ANAPC2
Senescence-Associated Secretory Phenotype (SASP)_Homo sapiens_R-HSA-2559582	Senescence	KO_TOL vs. KO	19/77	0.172576	1.49457	4.71543	CDKN1A	CEBPB	JUN	CDKN2B	STAT3	FOS	RELA	NFKB1	RPS6KA3	FZR1	CDK6	CDK4	RPS6KA2	CDC27	CDK2	ANAPC4	IGFBP7	ANAPC1	MAPK3
Senescence-Associated Secretory Phenotype (SASP)_Homo sapiens_R-HSA-2559582	Senescence	KO_SAL+TOL vs. KO	34/77	0.000187344	2.00162	22.58	CDKN1A	CEBPB	EHMT2	EHMT1	RELA	ANAPC10	HIST2H2AC	RPS6KA3	FZR1	MAPK7	RPS6KA2	CDC27	RPS6KA1	IGFBP7	RPS27A	HIST1H2AB	MAPK3	JUN	CDKN2B	CDKN2C	UBE2C	H2AFX	STAT3	FOS	NFKB1	CCNA2	CDK6	CDK4	CDK2	ANAPC4	ANAPC5	HIST1H2BB	ANAPC1	ANAPC2
*Signal Transduction_Homo sapiens_R-HSA-162582	*Signal transduction cascade	KO vs. WT	721/2465	0.00147135	1.11448	9.59296	CYFIP1	NUP107	MAML2	WIPF1	ITSN1	SERPINE1	SPINT2	F11R	RBPJ	PSMD8	GPR176	SYNGAP1	MYC	AKT3	C3AR1	AKT1	PIP4K2A	PIP4K2B	PRKACB	JUNB	PRKCG	MEF2A	PRKAB2	PRKCI	MEF2C	PRKCH	RBFOX2	PRKCB	PRKCD	PRKAB1	HSPG2	DKK2	ZFYVE16	NGFRAP1	SPINT1	DAAM1	PRKAR1A	RBP1	PSME1	NUP98	MAML3	MYL9	UBA52
*Signal Transduction_Homo sapiens_R-HSA-162582	*Signal transduction cascade	KO_SAL vs. KO	496/2465	8.50797e-05	1.19559	15.3192	CYFIP1	MAML2	WIPF1	TRRAP	SERPINE1	SPINT2	F11R	PSMD8	GPR176	SYNGAP1	MYC	AKT3	C3AR1	AKT1	PIP4K2A	PIP4K2B	PRKACB	JUNB	RNF111	WLS	IER3	PRKCG	MEF2A	PRKAB2	PRKCI	MEF2C	PRKCH	RBFOX2	PRKCB	FRS2	PRKAB1	HSPG2	DKK2	NGFRAP1	PRKAR1B	PRKAR1A	RBP1	NUP98	MAML3	MYL9	CTBP2	PDGFB	PDGFA
*Signal Transduction_Homo sapiens_R-HSA-162582	*Signal transduction cascade	KO_TOL vs. KO	506/2465	5.88517e-07	1.24333	22.6064	CYFIP1	MAML2	WIPF1	ITSN1	SERPINE1	SPINT2	F11R	ELK1	PSMD8	GPR176	SYNGAP1	MYC	AKT3	C3AR1	AKT1	PIP4K2A	PIP4K2B	PRKACB	JUNB	RNF111	IER3	PRKCG	MEF2A	PRKAB2	PRKCI	MEF2C	PRKCH	RBFOX2	PRKCB	PRKCD	PRKAB1	HSPG2	NGFRAP1	PRKAR1A	RBP1	PSME1	NUP98	MAML3	CRABP2	CTBP2	PDGFB	PDGFA	NEDD4L
*Signal Transduction_Homo sapiens_R-HSA-162582	*Signal transduction cascade	KO_SAL+TOL vs. KO	643/2465	6.562e-06	1.18247	18.0443	CYFIP1	TRIO	MAML2	WIPF1	TRRAP	ITSN1	SERPINE1	SPINT2	F11R	RBPJ	MYLK	PSMD8	GPR176	SYNGAP1	MYC	AKT3	C3AR1	AKT1	PIP4K2A	PIP4K2B	PRKACB	JUNB	RNF111	IER3	PRKCG	MEF2A	PRKAB2	PRKCI	MEF2C	PRKCH	RBFOX2	PRKCB	PRKCD	PRKAB1	HSPG2	DKK2	NGFRAP1	SPINT1	DAAM1	PRKAR1A	RBP1	PSME1	NUP98
Signaling by EGFR_Homo sapiens_R-HSA-177929	Growth factor/RTK	KO vs. WT	123/355	0.00193619	1.32017	10.9333	CD86	IL5RA	PSMD8	SYNGAP1	PPP2R1A	AKT3	AKT1	PIP4K2A	PIP4K2B	PRKACB	AP2M1	PRKCG	PDGFRB	PDGFRA	PRKCD	ADAM10	BTC	ADAM17	PRKAR1A	ADAM12	PSME1	TLN1	UBA52	STAM2	VCL	SHC1	PXN	PDGFB	PDGFA	PIK3R3	ITPR3	PIK3R1	IQGAP1	RASAL2	RASAL3	CSF2RA	RASGRP4	RAP1B	PIP5K1A	SPTBN1	SPTBN2	FN1	NR4A1
Signaling by EGFR_Homo sapiens_R-HSA-177929	Growth factor/RTK	KO_SAL vs. KO	89/355	0.000838307	1.48963	14.9118	CD86	GSK3B	CDKN1A	SH3KBP1	PIK3CD	ARRB2	PSMD8	SPRED3	SPRED1	SYNGAP1	DUSP10	PPP2R1A	AKT3	AKT1	PIP4K2A	PIP4K2B	JAK2	PRKACB	JAK3	SPTAN1	AP2M1	IER3	JAK1	PRKCG	PDGFRB	FGB	DUSP5	PDGFRA	FGA	DUSP2	DUSP1	FGG	ADAM10	FRS2	NRG1	IL17RD	DUSP8	DUSP6	VAV1	CNKSR2	APBB1IP	ADAM17	PRKAR1B
Signaling by EGFR_Homo sapiens_R-HSA-177929	Growth factor/RTK	KO_TOL vs. KO	91/355	0.000147588	1.55262	18.4629	CD86	GSK3B	CDKN1A	SH3KBP1	YWHAB	ITGB3	PTEN	PIK3CD	ARRB1	ARRB2	PSMD8	SPRED3	SPRED1	SYNGAP1	DUSP10	PPP2R1A	AKT3	AKT1	PIP4K2A	PIP4K2B	JAK2	PRKACB	JAK3	SPTAN1	IER3	JAK1	PRKCG	PDGFRB	FGB	DUSP5	PDGFRA	FGA	PRKCD	FGG	ADAM10	NRG1	PPP2R5C	IL17RD	DUSP8	DUSP6	VAV1	CNKSR2	APBB1IP
Signaling by EGFR_Homo sapiens_R-HSA-177929	Growth factor/RTK	KO_SAL+TOL vs. KO	106/355	0.0029673	1.35354	10.8203	CD86	PSMD8	SYNGAP1	PPP2R1A	AKT3	AKT1	PIP4K2A	PIP4K2B	PRKACB	AP2M1	IER3	PRKCG	PDGFRB	PDGFRA	PRKCD	ADAM10	ADAM17	PRKAR1A	ADAM12	PSME1	TLN1	STAM2	VCL	SHC1	PDGFB	PDGFA	PIK3R3	ITPR3	PIK3R1	IQGAP1	RASAL2	RASAL3	CSF2RA	RASGRP4	RAP1B	PIP5K1A	SPTBN1	FN1	NR4A1	FGF18	NF1	GRB2	CALM1
GRB2 events in EGFR signaling_Homo sapiens_R-HSA-179812	Growth factor/RTK	KO vs. WT	84/235	0.00481581	1.36196	9.74544	YWHAB	ITGB3	IL5RA	ARRB1	ARRB2	DUSP16	PSMD8	SPRED3	SPRED1	SYNGAP1	DUSP10	PPP2R1A	JAK2	JAK3	SPTAN1	JAK1	PDGFRB	FGB	DUSP5	PDGFRA	FGA	KSR1	VWF	FGG	PPP2R5B	NRG1	PPP2R5D	PPP2R5C	IL17RD	DUSP8	GFRA2	DUSP6	BTC	CNKSR2	APBB1IP	CNKSR1	RASA3	RASA4	RASA1	PSME1	TLN1	UBA52	VCL
GRB2 events in EGFR signaling_Homo sapiens_R-HSA-179812	Growth factor/RTK	KO_SAL vs. KO	57/235	0.0155096	1.4412	8.82594	ARRB2	PSMD8	SPRED3	SPRED1	SYNGAP1	DUSP10	PPP2R1A	JAK2	JAK3	SPTAN1	JAK1	PDGFRB	FGB	DUSP5	PDGFRA	FGA	DUSP2	DUSP1	FGG	FRS2	NRG1	IL17RD	DUSP8	DUSP6	CNKSR2	APBB1IP	RASA3	RASA1	TLN1	VCL	HBEGF	CAMK2D	PDGFB	PDGFA	IQGAP1	RASAL2	RASAL3	IL2RG	CSF2RA	RASGRP4	PSMB10	RAP1B	NRAS
GRB2 events in EGFR signaling_Homo sapiens_R-HSA-179812	Growth factor/RTK	KO_TOL vs. KO	59/235	0.00456952	1.52068	11.6562	YWHAB	ITGB3	ARRB1	ARRB2	PSMD8	SPRED3	SPRED1	SYNGAP1	DUSP10	PPP2R1A	JAK2	JAK3	SPTAN1	JAK1	PDGFRB	FGB	DUSP5	PDGFRA	FGA	FGG	NRG1	PPP2R5C	IL17RD	DUSP8	DUSP6	CNKSR2	APBB1IP	RASA3	RASA4	RASA1	PSME1	VCL	HBEGF	CAMK2D	SRC	PDGFB	PDGFA	IQGAP1	RASAL2	IL2RG	CSF2RA	EGFR	RASGRP4
GRB2 events in EGFR signaling_Homo sapiens_R-HSA-179812	Growth factor/RTK	KO_SAL+TOL vs. KO	70/235	0.0174943	1.35028	7.6949	YWHAB	ITGB3	ARRB2	DUSP16	PSMD8	SPRED3	SPRED1	SYNGAP1	DUSP10	PPP2R1A	JAK3	SPTAN1	JAK1	PDGFRB	FGB	DUSP5	PDGFRA	FGA	VWF	FGG	NRG1	IL17RD	DUSP8	GFRA2	DUSP6	DUSP7	CNKSR2	APBB1IP	RASA3	RASA4	RASA1	PSME1	TLN1	VCL	HBEGF	CAMK2B	CAMK2D	SHC1	PDGFB	PDGFA	IQGAP1	RASAL2	RASAL3
Signaling by FGFR_Homo sapiens_R-HSA-190236	Growth factor/RTK	KO vs. WT	123/366	0.00564333	1.28049	8.88426	CD86	IL5RA	PSMD8	SYNGAP1	PPP2R1A	AKT3	AKT1	PIP4K2A	PIP4K2B	PRKACB	PRKCG	PDGFRB	PDGFRA	RBFOX2	PRKCD	GTF2F1	GTF2F2	BTC	PRKAR1A	PSME1	TLN1	UBA52	VCL	SHC1	PDGFB	PDGFA	PIK3R3	ITPR3	PIK3R1	IQGAP1	RASAL2	RASAL3	CSF2RA	RASGRP4	RAP1B	FLRT2	PIP5K1A	SPTBN1	SPTBN2	TIA1	FN1	HNRNPM	NR4A1
Signaling by FGFR_Homo sapiens_R-HSA-190236	Growth factor/RTK	KO_SAL vs. KO	87/366	0.00441725	1.41239	11.1297	CD86	GSK3B	CDKN1A	PIK3CD	ARRB2	PSMD8	SPRED3	PTBP1	SPRED1	SYNGAP1	DUSP10	PPP2R1A	AKT3	AKT1	PIP4K2A	PIP4K2B	JAK2	PRKACB	JAK3	SPTAN1	IER3	JAK1	PRKCG	PDGFRB	FGB	DUSP5	PDGFRA	FGA	DUSP2	RBFOX2	DUSP1	FGG	FRS2	NRG1	IL17RD	DUSP8	GTF2F1	DUSP6	VAV1	CNKSR2	APBB1IP	PRKAR1B	RASA3
Signaling by FGFR_Homo sapiens_R-HSA-190236	Growth factor/RTK	KO_TOL vs. KO	91/366	0.000450103	1.50596	15.9756	CD86	GSK3B	CDKN1A	YWHAB	ITGB3	PTEN	PIK3CD	ARRB1	ARRB2	PSMD8	SPRED3	PTBP1	SPRED1	SYNGAP1	DUSP10	PPP2R1A	AKT3	AKT1	PIP4K2A	PIP4K2B	JAK2	PRKACB	JAK3	SPTAN1	IER3	JAK1	PRKCG	PDGFRB	FGB	DUSP5	PDGFRA	FGA	RBFOX2	PRKCD	FGG	NRG1	PPP2R5C	IL17RD	DUSP8	GTF2F1	DUSP6	VAV1	CNKSR2
Signaling by FGFR_Homo sapiens_R-HSA-190236	Growth factor/RTK	KO_SAL+TOL vs. KO	106/366	0.00733759	1.31286	8.94591	CD86	PSMD8	SYNGAP1	PPP2R1A	AKT3	AKT1	PIP4K2A	PIP4K2B	PRKACB	IER3	PRKCG	PDGFRB	PDGFRA	RBFOX2	PRKCD	GTF2F1	PRKAR1A	PSME1	TLN1	VCL	SHC1	PDGFB	PDGFA	PIK3R3	ITPR3	PIK3R1	IQGAP1	RASAL2	RASAL3	CSF2RA	RASGRP4	RAP1B	FLRT2	PIP5K1A	SPTBN1	TIA1	FN1	HNRNPM	NR4A1	HNRNPF	FGF18	NF1	GRB2
FRS-mediated FGFR1 signaling_Homo sapiens_R-HSA-5654693	Growth factor/RTK	KO vs. WT	84/236	0.00534212	1.35619	9.50463	YWHAB	ITGB3	IL5RA	ARRB1	ARRB2	DUSP16	PSMD8	SPRED3	SPRED1	SYNGAP1	DUSP10	PPP2R1A	JAK2	JAK3	SPTAN1	JAK1	PDGFRB	FGB	DUSP5	PDGFRA	FGA	KSR1	VWF	FGG	PPP2R5B	NRG1	PPP2R5D	PPP2R5C	IL17RD	DUSP8	GFRA2	DUSP6	BTC	CNKSR2	APBB1IP	CNKSR1	RASA3	RASA4	RASA1	PSME1	TLN1	UBA52	VCL
FRS-mediated FGFR1 signaling_Homo sapiens_R-HSA-5654693	Growth factor/RTK	KO_SAL vs. KO	57/236	0.0161171	1.43509	8.64328	ARRB2	PSMD8	SPRED3	SPRED1	SYNGAP1	DUSP10	PPP2R1A	JAK2	JAK3	SPTAN1	JAK1	PDGFRB	FGB	DUSP5	PDGFRA	FGA	DUSP2	DUSP1	FGG	FRS2	NRG1	IL17RD	DUSP8	DUSP6	CNKSR2	APBB1IP	RASA3	RASA1	TLN1	VCL	HBEGF	CAMK2D	PDGFB	PDGFA	IQGAP1	RASAL2	RASAL3	IL2RG	CSF2RA	RASGRP4	PSMB10	RAP1B	NRAS
FRS-mediated FGFR1 signaling_Homo sapiens_R-HSA-5654693	Growth factor/RTK	KO_TOL vs. KO	59/236	0.00479304	1.51423	11.4319	YWHAB	ITGB3	ARRB1	ARRB2	PSMD8	SPRED3	SPRED1	SYNGAP1	DUSP10	PPP2R1A	JAK2	JAK3	SPTAN1	JAK1	PDGFRB	FGB	DUSP5	PDGFRA	FGA	FGG	NRG1	PPP2R5C	IL17RD	DUSP8	DUSP6	CNKSR2	APBB1IP	RASA3	RASA4	RASA1	PSME1	VCL	HBEGF	CAMK2D	SRC	PDGFB	PDGFA	IQGAP1	RASAL2	IL2RG	CSF2RA	EGFR	RASGRP4
FRS-mediated FGFR1 signaling_Homo sapiens_R-HSA-5654693	Growth factor/RTK	KO_SAL+TOL vs. KO	70/236	0.0181755	1.34456	7.50932	YWHAB	ITGB3	ARRB2	DUSP16	PSMD8	SPRED3	SPRED1	SYNGAP1	DUSP10	PPP2R1A	JAK3	SPTAN1	JAK1	PDGFRB	FGB	DUSP5	PDGFRA	FGA	VWF	FGG	NRG1	IL17RD	DUSP8	GFRA2	DUSP6	DUSP7	CNKSR2	APBB1IP	RASA3	RASA4	RASA1	PSME1	TLN1	VCL	HBEGF	CAMK2B	CAMK2D	SHC1	PDGFB	PDGFA	IQGAP1	RASAL2	RASAL3
Signaling by PDGF_Homo sapiens_R-HSA-186797	Growth factor/RTK	KO vs. WT	129/364	0.00057322	1.35034	13.1536	CD86	IL5RA	PLAT	PSMD8	SYNGAP1	PPP2R1A	AKT3	AKT1	PIP4K2A	PIP4K2B	PRKACB	PRKCG	PDGFRB	PDGFRA	PRKCD	BTC	COL4A2	PRKAR1A	COL4A1	PSME1	COL4A5	TLN1	UBA52	VCL	SHC1	PDGFB	PDGFA	PIK3R3	ITPR3	PIK3R1	IQGAP1	RASAL2	RASAL3	CSF2RA	RASGRP4	RAP1B	PDGFD	PIP5K1A	SPTBN1	SPTBN2	FN1	NR4A1	AGO4
Signaling by PDGF_Homo sapiens_R-HSA-186797	Growth factor/RTK	KO_SAL vs. KO	91/364	0.000794702	1.48544	14.9859	CD86	GSK3B	CDKN1A	PIK3CD	PLAT	ARRB2	PSMD8	SPRED3	SPRED1	SYNGAP1	DUSP10	PPP2R1A	AKT3	NCK2	AKT1	PIP4K2A	PIP4K2B	JAK2	PRKACB	JAK3	SPTAN1	IER3	JAK1	NCK1	PRKCG	PDGFRB	FGB	DUSP5	PDGFRA	FGA	DUSP2	DUSP1	FGG	FRS2	NRG1	IL17RD	DUSP8	DUSP6	VAV1	CNKSR2	APBB1IP	PRKAR1B	COL4A2
Signaling by PDGF_Homo sapiens_R-HSA-186797	Growth factor/RTK	KO_TOL vs. KO	96/364	2.80329e-05	1.59743	22.0283	CD86	GSK3B	CDKN1A	YWHAB	ITGB3	PTEN	PIK3CD	PLAT	ARRB1	ARRB2	PSMD8	SPRED3	SPRED1	SYNGAP1	DUSP10	PPP2R1A	AKT3	AKT1	PIP4K2A	PIP4K2B	JAK2	PRKACB	JAK3	SPTAN1	IER3	JAK1	NCK1	PRKCG	PDGFRB	FGB	DUSP5	PDGFRA	FGA	PRKCD	FGG	NRG1	PPP2R5C	IL17RD	DUSP8	DUSP6	VAV1	CNKSR2	APBB1IP
Signaling by PDGF_Homo sapiens_R-HSA-186797	Growth factor/RTK	KO_SAL+TOL vs. KO	113/364	0.000488012	1.40725	14.3245	CD86	PLAT	PSMD8	SYNGAP1	PPP2R1A	AKT3	AKT1	PIP4K2A	PIP4K2B	PRKACB	IER3	PRKCG	PDGFRB	PDGFRA	PRKCD	COL4A2	PRKAR1A	COL4A1	PSME1	COL4A5	TLN1	VCL	SHC1	PDGFB	PDGFA	PIK3R3	ITPR3	PIK3R1	IQGAP1	RASAL2	RASAL3	CSF2RA	RASGRP4	RAP1B	PDGFD	PIP5K1A	SPTBN1	FN1	NR4A1	FGF18	NF1	GRB2	CALM1
Downstream signal transduction_Homo sapiens_R-HSA-186763	Growth factor/RTK	KO vs. WT	116/341	0.00490827	1.29616	9.22405	CD86	IL5RA	PSMD8	SYNGAP1	PPP2R1A	AKT3	AKT1	PIP4K2A	PIP4K2B	PRKACB	PRKCG	PDGFRB	PDGFRA	PRKCD	BTC	PRKAR1A	PSME1	TLN1	UBA52	VCL	SHC1	PDGFB	PDGFA	PIK3R3	ITPR3	PIK3R1	IQGAP1	RASAL2	RASAL3	CSF2RA	RASGRP4	RAP1B	PIP5K1A	SPTBN1	SPTBN2	FN1	NR4A1	AGO4	AGO1	FGF18	NF1	GRB2	CALM1
Downstream signal transduction_Homo sapiens_R-HSA-186763	Growth factor/RTK	KO_SAL vs. KO	81/341	0.00618718	1.41139	10.4645	CD86	GSK3B	CDKN1A	PIK3CD	ARRB2	PSMD8	SPRED3	SPRED1	SYNGAP1	DUSP10	PPP2R1A	AKT3	NCK2	AKT1	PIP4K2A	PIP4K2B	JAK2	PRKACB	JAK3	SPTAN1	IER3	JAK1	NCK1	PRKCG	PDGFRB	FGB	DUSP5	PDGFRA	FGA	DUSP2	DUSP1	FGG	FRS2	NRG1	IL17RD	DUSP8	DUSP6	VAV1	CNKSR2	APBB1IP	PRKAR1B	RASA3	PRKAR1A
Downstream signal transduction_Homo sapiens_R-HSA-186763	Growth factor/RTK	KO_TOL vs. KO	84/341	0.000970305	1.49203	14.2659	CD86	GSK3B	CDKN1A	YWHAB	ITGB3	PTEN	PIK3CD	ARRB1	ARRB2	PSMD8	SPRED3	SPRED1	SYNGAP1	DUSP10	PPP2R1A	AKT3	AKT1	PIP4K2A	PIP4K2B	JAK2	PRKACB	JAK3	SPTAN1	IER3	JAK1	NCK1	PRKCG	PDGFRB	FGB	DUSP5	PDGFRA	FGA	PRKCD	FGG	NRG1	PPP2R5C	IL17RD	DUSP8	DUSP6	VAV1	CNKSR2	APBB1IP	RASA3
Downstream signal transduction_Homo sapiens_R-HSA-186763	Growth factor/RTK	KO_SAL+TOL vs. KO	101/341	0.00459247	1.34265	9.90714	CD86	PSMD8	SYNGAP1	PPP2R1A	AKT3	AKT1	PIP4K2A	PIP4K2B	PRKACB	IER3	PRKCG	PDGFRB	PDGFRA	PRKCD	PRKAR1A	PSME1	TLN1	VCL	SHC1	PDGFB	PDGFA	PIK3R3	ITPR3	PIK3R1	IQGAP1	RASAL2	RASAL3	CSF2RA	RASGRP4	RAP1B	PIP5K1A	SPTBN1	FN1	NR4A1	FGF18	NF1	GRB2	CALM1	FGFR1	GSK3B	CDKN1A	YWHAB	ITGB3
Signaling by VEGF_Homo sapiens_R-HSA-194138	Growth factor/RTK	KO vs. WT	137/328	1.85654e-08	1.59148	33.9085	CYFIP1	NCF1	NCF2	CTNND1	NCF4	IL5RA	PSMD8	CDH5	SYNGAP1	PPP2R1A	AKT3	AKT1	PRKACB	PDGFRB	PDGFRA	PRKCB	PRKCD	CYBB	BTC	MAPKAPK3	MAPKAPK2	PSME1	ELMO1	ELMO2	TLN1	UBA52	VCL	SHC1	PXN	PDGFB	PDGFA	ITPR3	PIK3R1	IQGAP1	RASAL2	RASAL3	CSF2RA	RASGRP4	RAP1B	NCKAP1L	SPTBN1	SPTBN2	JUP
Signaling by VEGF_Homo sapiens_R-HSA-194138	Growth factor/RTK	KO_SAL vs. KO	98/328	1.69954e-07	1.77529	35.0489	CYFIP1	NCF1	NCF2	CTNND1	NCF4	PSMD8	CDH5	SYNGAP1	PPP2R1A	AKT3	AKT1	PRKACB	PDGFRB	PDGFRA	PRKCB	CYBB	FRS2	MAPKAPK3	MAPKAPK2	ELMO1	TLN1	VCL	PDGFB	PDGFA	ITPR3	PIK3R1	IQGAP1	RASAL2	RASAL3	CSF2RA	RASGRP4	RAP1B	NCKAP1L	SPTBN1	JUP	FN1	FGF18	NF1	FGFR1	NRP1	NRP2	HSPB1	ARRB2
Signaling by VEGF_Homo sapiens_R-HSA-194138	Growth factor/RTK	KO_TOL vs. KO	102/328	3.10314e-09	1.88356	45.3762	CYFIP1	NCF1	NCF2	CTNND1	NCF4	PSMD8	CDH5	SYNGAP1	PPP2R1A	AKT3	AKT1	PRKACB	PDGFRB	PDGFRA	PRKCB	PRKCD	CYBB	MAPKAPK3	MAPKAPK2	PSME1	ELMO1	VCL	PDGFB	PDGFA	ITPR3	PIK3R1	IQGAP1	RASAL2	CSF2RA	RASGRP4	RAP1B	NCKAP1L	SPTBN1	JUP	CAV1	FN1	FGF17	FGF18	NF1	NRP1	NRP2	YWHAB	ITGB3
Signaling by VEGF_Homo sapiens_R-HSA-194138	Growth factor/RTK	KO_SAL+TOL vs. KO	116/328	8.80466e-07	1.60317	28.4089	CYFIP1	NCF1	NCF2	CTNND1	NCF4	PSMD8	CDH5	SYNGAP1	PPP2R1A	AKT3	AKT1	PRKACB	PDGFRB	PDGFRA	PRKCB	PRKCD	CYBB	MAPKAPK3	MAPKAPK2	PSME1	ELMO1	ELMO2	TLN1	VCL	SHC1	PDGFB	PDGFA	ITPR3	PIK3R1	IQGAP1	RASAL2	RASAL3	CSF2RA	RASGRP4	RAP1B	NCKAP1L	SPTBN1	JUP	CAV1	FN1	FGF18	NF1	GRB2
VEGFA-VEGFR2 Pathway_Homo sapiens_R-HSA-4420097	Growth factor/RTK	KO vs. WT	131/320	1.59877e-07	1.55982	29.5412	CYFIP1	NCF1	NCF2	CTNND1	NCF4	IL5RA	PSMD8	CDH5	SYNGAP1	PPP2R1A	AKT3	AKT1	PRKACB	PDGFRB	PDGFRA	PRKCB	PRKCD	CYBB	BTC	MAPKAPK3	MAPKAPK2	PSME1	ELMO1	ELMO2	TLN1	UBA52	VCL	SHC1	PXN	PDGFB	PDGFA	ITPR3	PIK3R1	IQGAP1	RASAL2	RASAL3	CSF2RA	RASGRP4	RAP1B	NCKAP1L	SPTBN1	SPTBN2	JUP
VEGFA-VEGFR2 Pathway_Homo sapiens_R-HSA-4420097	Growth factor/RTK	KO_SAL vs. KO	94/320	7.74876e-07	1.7454	31.5417	CYFIP1	NCF1	NCF2	CTNND1	NCF4	HSPB1	ARRB2	PSMD8	SPRED3	CDH5	SPRED1	SYNGAP1	DUSP10	PPP2R1A	AKT3	NCK2	AKT1	ITGAV	RAC1	JAK2	PRKACB	JAK3	SPTAN1	JAK1	NCK1	VAV3	PDGFRB	FGB	DUSP5	PDGFRA	FGA	DUSP2	PRKCB	DUSP1	SPHK1	FGG	CYBB	FRS2	NRG1	IL17RD	DUSP8	RHOA	DUSP6
VEGFA-VEGFR2 Pathway_Homo sapiens_R-HSA-4420097	Growth factor/RTK	KO_TOL vs. KO	98/320	1.72498e-08	1.85494	41.2984	CYFIP1	NCF1	NCF2	CTNND1	NCF4	PSMD8	CDH5	SYNGAP1	PPP2R1A	AKT3	AKT1	PRKACB	PDGFRB	PDGFRA	PRKCB	PRKCD	CYBB	MAPKAPK3	MAPKAPK2	PSME1	ELMO1	VCL	PDGFB	PDGFA	ITPR3	PIK3R1	IQGAP1	RASAL2	CSF2RA	RASGRP4	RAP1B	NCKAP1L	SPTBN1	JUP	CAV1	FN1	FGF17	FGF18	NF1	YWHAB	ITGB3	HSPB1	ARRB1
VEGFA-VEGFR2 Pathway_Homo sapiens_R-HSA-4420097	Growth factor/RTK	KO_SAL+TOL vs. KO	112/320	2.52797e-06	1.58658	26.2297	CYFIP1	NCF1	NCF2	CTNND1	NCF4	PSMD8	CDH5	SYNGAP1	PPP2R1A	AKT3	AKT1	PRKACB	PDGFRB	PDGFRA	PRKCB	PRKCD	CYBB	MAPKAPK3	MAPKAPK2	PSME1	ELMO1	ELMO2	TLN1	VCL	SHC1	PDGFB	PDGFA	ITPR3	PIK3R1	IQGAP1	RASAL2	RASAL3	CSF2RA	RASGRP4	RAP1B	NCKAP1L	SPTBN1	JUP	CAV1	FN1	FGF18	NF1	GRB2
IGF1R signaling cascade_Homo sapiens_R-HSA-2428924	Growth factor/RTK	KO vs. WT	99/288	0.00690578	1.30977	8.72236	IL5RA	PSMD8	SYNGAP1	PPP2R1A	AKT1	PDGFRB	PDGFRA	PRKAB2	RPS6	PRKAB1	BTC	RRAGC	RRAGB	RRAGD	PSME1	TLN1	UBA52	VCL	SHC1	PDGFB	PDGFA	PIK3R1	IQGAP1	RASAL2	RASAL3	CSF2RA	RASGRP4	RAP1B	EIF4EBP1	SPTBN1	SPTBN2	FN1	IGF1	FGF18	NF1	GRB2	CALM1	MAP3K11	YWHAB	ITGB3	PDE3B	ARRB1	ARRB2
IGF1R signaling cascade_Homo sapiens_R-HSA-2428924	Growth factor/RTK	KO_SAL vs. KO	68/288	0.014676	1.40292	8.82699	PDE3B	ARRB2	PSMD8	SPRED3	SPRED1	SYNGAP1	DUSP10	PPP2R1A	AKT1	JAK2	JAK3	SPTAN1	JAK1	PDGFRB	FGB	DUSP5	PDGFRA	FGA	PRKAB2	DUSP2	DUSP1	RPS6	FGG	FRS2	NRG1	IL17RD	DUSP8	PRKAB1	DUSP6	CNKSR2	APBB1IP	RASA3	RASA1	RRAGD	TLR9	TLN1	VCL	HBEGF	PRKAA1	CAMK2D	PDGFB	PDGFA	PIK3R1
IGF1R signaling cascade_Homo sapiens_R-HSA-2428924	Growth factor/RTK	KO_TOL vs. KO	71/288	0.00275233	1.4932	12.4503	YWHAB	ITGB3	PDE3B	ARRB1	ARRB2	PSMD8	SPRED3	SPRED1	SYNGAP1	EEF2K	DUSP10	PPP2R1A	AKT1	JAK2	JAK3	SPTAN1	JAK1	PDGFRB	FGB	DUSP5	PDGFRA	FGA	PRKAB2	RPS6	FGG	NRG1	PPP2R5C	IL17RD	DUSP8	PRKAB1	DUSP6	CNKSR2	APBB1IP	RASA3	RASA4	RASA1	RRAGD	PSME1	TLR9	VCL	HBEGF	PRKAA1	CAMK2D
IGF1R signaling cascade_Homo sapiens_R-HSA-2428924	Growth factor/RTK	KO_SAL+TOL vs. KO	85/288	0.0107894	1.33789	8.46201	YWHAB	ITGB3	PDE3B	ARRB2	DUSP16	PSMD8	SPRED3	SPRED1	SYNGAP1	EEF2K	DUSP10	PPP2R1A	MLST8	AKT1	JAK3	SPTAN1	JAK1	PDGFRB	FGB	DUSP5	PDGFRA	FGA	PRKAB2	VWF	RPS6	FGG	NRG1	IL17RD	DUSP8	PRKAB1	GFRA2	DUSP6	DUSP7	CNKSR2	APBB1IP	RRAGC	RASA3	RASA4	RASA1	RRAGD	PSME1	TLR9	TLN1
Insulin receptor signalling cascade_Homo sapiens_R-HSA-74751	Growth factor/RTK	KO vs. WT	99/287	0.00639228	1.31434	8.92075	IL5RA	PSMD8	SYNGAP1	PPP2R1A	GRB10	AKT1	PDGFRB	PDGFRA	PRKAB2	RPS6	PRKAB1	BTC	RRAGC	RRAGB	RRAGD	PSME1	TLN1	UBA52	VCL	SHC1	PDGFB	PDGFA	PIK3R1	IQGAP1	RASAL2	RASAL3	CSF2RA	RASGRP4	RAP1B	EIF4EBP1	SPTBN1	SPTBN2	FN1	FGF18	NF1	GRB2	CALM1	MAP3K11	YWHAB	ITGB3	PDE3B	ARRB1	ARRB2
Insulin receptor signalling cascade_Homo sapiens_R-HSA-74751	Growth factor/RTK	KO_SAL vs. KO	68/287	0.0138706	1.40781	8.98921	PDE3B	ARRB2	PSMD8	SPRED3	SPRED1	SYNGAP1	DUSP10	PPP2R1A	GRB10	AKT1	JAK2	JAK3	SPTAN1	JAK1	PDGFRB	FGB	DUSP5	PDGFRA	FGA	PRKAB2	DUSP2	DUSP1	RPS6	FGG	FRS2	NRG1	IL17RD	DUSP8	PRKAB1	DUSP6	CNKSR2	APBB1IP	RASA3	RASA1	RRAGD	TLR9	TLN1	VCL	HBEGF	PRKAA1	CAMK2D	PDGFB	PDGFA
Insulin receptor signalling cascade_Homo sapiens_R-HSA-74751	Growth factor/RTK	KO_TOL vs. KO	71/287	0.0025222	1.49841	12.6587	YWHAB	ITGB3	PDE3B	ARRB1	ARRB2	PSMD8	SPRED3	SPRED1	SYNGAP1	EEF2K	DUSP10	PPP2R1A	GRB10	AKT1	JAK2	JAK3	SPTAN1	JAK1	PDGFRB	FGB	DUSP5	PDGFRA	FGA	PRKAB2	RPS6	FGG	NRG1	PPP2R5C	IL17RD	DUSP8	PRKAB1	DUSP6	CNKSR2	APBB1IP	RASA3	RASA4	RASA1	RRAGD	PSME1	TLR9	VCL	HBEGF	PRKAA1
Insulin receptor signalling cascade_Homo sapiens_R-HSA-74751	Growth factor/RTK	KO_SAL+TOL vs. KO	85/287	0.00997514	1.34255	8.6398	YWHAB	ITGB3	PDE3B	ARRB2	DUSP16	PSMD8	SPRED3	SPRED1	SYNGAP1	EEF2K	DUSP10	PPP2R1A	GRB10	MLST8	AKT1	JAK3	SPTAN1	JAK1	PDGFRB	FGB	DUSP5	PDGFRA	FGA	PRKAB2	VWF	RPS6	FGG	NRG1	IL17RD	DUSP8	PRKAB1	GFRA2	DUSP6	DUSP7	CNKSR2	APBB1IP	RRAGC	RASA3	RASA4	RASA1	RRAGD	PSME1	TLR9
IRS-mediated signalling_Homo sapiens_R-HSA-112399	Growth factor/RTK	KO vs. WT	98/284	0.0065629	1.3148	8.86996	IL5RA	PSMD8	SYNGAP1	PPP2R1A	AKT1	PDGFRB	PDGFRA	PRKAB2	RPS6	PRKAB1	BTC	RRAGC	RRAGB	RRAGD	PSME1	TLN1	UBA52	VCL	SHC1	PDGFB	PDGFA	PIK3R1	IQGAP1	RASAL2	RASAL3	CSF2RA	RASGRP4	RAP1B	EIF4EBP1	SPTBN1	SPTBN2	FN1	FGF18	NF1	GRB2	CALM1	MAP3K11	YWHAB	ITGB3	PDE3B	ARRB1	ARRB2	DUSP16
IRS-mediated signalling_Homo sapiens_R-HSA-112399	Growth factor/RTK	KO_SAL vs. KO	67/284	0.0152494	1.40176	8.68825	PDE3B	ARRB2	PSMD8	SPRED3	SPRED1	SYNGAP1	DUSP10	PPP2R1A	AKT1	JAK2	JAK3	SPTAN1	JAK1	PDGFRB	FGB	DUSP5	PDGFRA	FGA	PRKAB2	DUSP2	DUSP1	RPS6	FGG	FRS2	NRG1	IL17RD	DUSP8	PRKAB1	DUSP6	CNKSR2	APBB1IP	RASA3	RASA1	RRAGD	TLR9	TLN1	VCL	HBEGF	PRKAA1	CAMK2D	PDGFB	PDGFA	PIK3R1
IRS-mediated signalling_Homo sapiens_R-HSA-112399	Growth factor/RTK	KO_TOL vs. KO	70/284	0.00291853	1.49291	12.2944	YWHAB	ITGB3	PDE3B	ARRB1	ARRB2	PSMD8	SPRED3	SPRED1	SYNGAP1	EEF2K	DUSP10	PPP2R1A	AKT1	JAK2	JAK3	SPTAN1	JAK1	PDGFRB	FGB	DUSP5	PDGFRA	FGA	PRKAB2	RPS6	FGG	NRG1	PPP2R5C	IL17RD	DUSP8	PRKAB1	DUSP6	CNKSR2	APBB1IP	RASA3	RASA4	RASA1	RRAGD	PSME1	TLR9	VCL	HBEGF	PRKAA1	CAMK2D
IRS-mediated signalling_Homo sapiens_R-HSA-112399	Growth factor/RTK	KO_SAL+TOL vs. KO	84/284	0.0107281	1.34077	8.49316	YWHAB	ITGB3	PDE3B	ARRB2	DUSP16	PSMD8	SPRED3	SPRED1	SYNGAP1	EEF2K	DUSP10	PPP2R1A	MLST8	AKT1	JAK3	SPTAN1	JAK1	PDGFRB	FGB	DUSP5	PDGFRA	FGA	PRKAB2	VWF	RPS6	FGG	NRG1	IL17RD	DUSP8	PRKAB1	GFRA2	DUSP6	DUSP7	CNKSR2	APBB1IP	RRAGC	RASA3	RASA4	RASA1	RRAGD	PSME1	TLR9	TLN1
Signalling by NGF_Homo sapiens_R-HSA-166520	Growth factor/RTK	KO vs. WT	175/450	5.68723e-08	1.48176	29.6206	CD86	PRDM4	ITSN1	IL5RA	PSMD8	RPS6KA3	SYNGAP1	RPS6KA5	PPP2R1A	RPS6KA2	ARHGDIA	AKT3	RPS6KA1	AKT1	PIP4K2A	PIP4K2B	PRKACB	AP2M1	PRKCG	MEF2A	PDGFRB	PDGFRA	PRKCI	MEF2C	PRKCD	BTC	TIAM1	ADAM17	NGFRAP1	MAPKAPK3	PRKAR1A	MAPKAPK2	PSME1	TLN1	UBA52	VCL	SHC1	MAGED1	PDGFB	PDGFA	PIK3R3	ITPR3	IQGAP1
Signalling by NGF_Homo sapiens_R-HSA-166520	Growth factor/RTK	KO_SAL vs. KO	115/450	4.5606e-05	1.51845	20.4662	CD86	PSMD8	RPS6KA3	SYNGAP1	PPP2R1A	ARHGDIA	AKT3	AKT1	PIP4K2A	PIP4K2B	PRKACB	AP2M1	IER3	PRKCG	MEF2A	PDGFRB	PDGFRA	PRKCI	MEF2C	FRS2	ADAM17	NGFRAP1	PRKAR1B	MAPKAPK3	PRKAR1A	MAPKAPK2	TLN1	VCL	PDGFB	PDGFA	PIK3R3	ITPR3	IQGAP1	RASAL2	PIK3R1	RASAL3	CSF2RA	RASGRP4	RTN4	RAP1B	NCSTN	BCL2L11	PIP5K1A
Signalling by NGF_Homo sapiens_R-HSA-166520	Growth factor/RTK	KO_TOL vs. KO	125/450	5.53363e-08	1.68248	35.1047	CD86	PRDM4	ITSN1	ELK1	PSMD8	RPS6KA3	SYNGAP1	PPP2R1A	RPS6KA2	ARHGDIA	AKT3	AKT1	PIP4K2A	PIP4K2B	PRKACB	IER3	PRKCG	MEF2A	PDGFRB	PDGFRA	PRKCI	MEF2C	PRKCD	ADAM17	NGFRAP1	MAPKAPK3	PRKAR1A	MAPKAPK2	PSME1	VCL	MAGED1	PDGFB	PDGFA	PIK3R3	ITPR3	IQGAP1	RASAL2	PIK3R1	CSF2RA	RASGRP4	RTN4	RAP1B	NCSTN
Signalling by NGF_Homo sapiens_R-HSA-166520	Growth factor/RTK	KO_SAL+TOL vs. KO	153/450	1.35045e-07	1.54125	30.3394	CD86	TRIO	PRDM4	ITSN1	PSMD8	RPS6KA3	SYNGAP1	RPS6KA5	PPP2R1A	RPS6KA2	ARHGDIA	AKT3	RPS6KA1	AKT1	PIP4K2A	PIP4K2B	PRKACB	AP2M1	IER3	PRKCG	MEF2A	PDGFRB	PDGFRA	PRKCI	MEF2C	PRKCD	TIAM1	ADAM17	NGFRAP1	MAPKAPK3	PRKAR1A	MAPKAPK2	PSME1	TLN1	VCL	SHC1	MAGED1	PDGFB	PDGFA	PIK3R3	ITPR3	IQGAP1	RASAL2
NGF signalling via TRKA from the plasma membrane_Homo sapiens_R-HSA-187037	Growth factor/RTK	KO vs. WT	136/374	0.00010749	1.38555	16.1206	CD86	IL5RA	PSMD8	RPS6KA3	RPS6KA5	SYNGAP1	PPP2R1A	RPS6KA2	AKT3	RPS6KA1	AKT1	PIP4K2A	PIP4K2B	PRKACB	AP2M1	PRKCG	MEF2A	PDGFRB	PDGFRA	MEF2C	PRKCD	BTC	MAPKAPK3	PRKAR1A	MAPKAPK2	PSME1	TLN1	UBA52	VCL	SHC1	PDGFB	PDGFA	PIK3R3	ITPR3	PIK3R1	IQGAP1	RASAL2	RASAL3	CSF2RA	RASGRP4	RAP1B	PIP5K1A	RALGDS
NGF signalling via TRKA from the plasma membrane_Homo sapiens_R-HSA-187037	Growth factor/RTK	KO_SAL vs. KO	91/374	0.00177037	1.44572	13.0619	CD86	GSK3B	CDKN1A	PIK3CD	ARRB2	PSMD8	SPRED3	RPS6KA3	SPRED1	SYNGAP1	DUSP10	PPP2R1A	AKT3	AKT1	PIP4K2A	PIP4K2B	JAK2	PRKACB	JAK3	SPTAN1	AP2M1	IER3	JAK1	PRKCG	MEF2A	PDGFRB	FGB	DUSP5	PDGFRA	FGA	MEF2C	DUSP2	DUSP1	FGG	FRS2	NRG1	IL17RD	DUSP8	NGF	RHOA	DUSP6	VAV1	DNM2
NGF signalling via TRKA from the plasma membrane_Homo sapiens_R-HSA-187037	Growth factor/RTK	KO_TOL vs. KO	98/374	2.92569e-05	1.58711	21.79	CD86	ELK1	PSMD8	RPS6KA3	SYNGAP1	PPP2R1A	RPS6KA2	AKT3	AKT1	PIP4K2A	PIP4K2B	PRKACB	IER3	PRKCG	MEF2A	PDGFRB	PDGFRA	MEF2C	PRKCD	MAPKAPK3	PRKAR1A	MAPKAPK2	PSME1	VCL	PDGFB	PDGFA	PIK3R3	ITPR3	PIK3R1	IQGAP1	RASAL2	CSF2RA	RASGRP4	RAP1B	PIP5K1A	RALGDS	SPTBN1	FN1	FGF17	NR4A1	FGF18	NF1	GSK3B
NGF signalling via TRKA from the plasma membrane_Homo sapiens_R-HSA-187037	Growth factor/RTK	KO_SAL+TOL vs. KO	117/374	0.000268363	1.41811	15.4075	CD86	PSMD8	RPS6KA3	RPS6KA5	SYNGAP1	PPP2R1A	RPS6KA2	AKT3	RPS6KA1	AKT1	PIP4K2A	PIP4K2B	PRKACB	AP2M1	IER3	PRKCG	MEF2A	PDGFRB	PDGFRA	MEF2C	PRKCD	MAPKAPK3	PRKAR1A	MAPKAPK2	PSME1	TLN1	VCL	SHC1	PDGFB	PDGFA	PIK3R3	ITPR3	PIK3R1	IQGAP1	RASAL2	RASAL3	CSF2RA	RASGRP4	RAP1B	PIP5K1A	RALGDS	SPTBN1	FN1
Signaling by PTK6_Homo sapiens_R-HSA-8848021	Growth factor/non-RTK	KO vs. WT	43/67	3.30302e-09	2.44538	56.9235	KHDRBS1	PXN	RASAL2	RASAL3	HIF1A	EGFR	SPRED3	SOCS3	SPRED1	NRAS	SYNGAP1	CCND1	GPNMB	ERBB4	ERBB2	AKT1	STAP2	RAC1	RPS27A	PELP1	PTPN1	SRMS	STAT3	NRG1	ARAP1	RHOA	BTC	DOK1	SFPQ	RASA3	RASA4	CCNE1	CDK4	RASA1	CDK2	ELMO1	NF1	ELMO2	KRAS	DOCK1	CRK	UBA52	HBEGF
Signaling by PTK6_Homo sapiens_R-HSA-8848021	Growth factor/non-RTK	KO_SAL vs. KO	33/67	6.5465e-08	2.92654	60.9606	KHDRBS1	RASAL2	RASAL3	CBL	HIF1A	SPRED3	SOCS3	SPRED1	NRAS	SYNGAP1	GPNMB	ERBB4	AKT1	STAP2	RAC1	RPS27A	PELP1	PTPN1	STAT3	NRG1	ARAP1	RHOA	DOK1	SFPQ	RASA3	CDK4	RASA1	CDK2	ELMO1	NF1	KRAS	CRK	HBEGF
Signaling by PTK6_Homo sapiens_R-HSA-8848021	Growth factor/non-RTK	KO_TOL vs. KO	31/67	5.77634e-07	2.80246	51.0934	KHDRBS1	RASAL2	CBL	HIF1A	EGFR	SPRED3	SOCS3	SPRED1	NRAS	SYNGAP1	GPNMB	ERBB4	AKT1	STAP2	RAC1	PTPN1	SRMS	STAT3	DAB2IP	NRG1	DOK1	SFPQ	RASA3	RASA4	CDK4	RASA1	CDK2	ELMO1	NF1	DOCK1	HBEGF
Signaling by PTK6_Homo sapiens_R-HSA-8848021	Growth factor/non-RTK	KO_SAL+TOL vs. KO	38/67	4.32186e-08	2.57101	53.9762	KHDRBS1	RASAL2	RASAL3	CBL	HIF1A	EGFR	SPRED3	SOCS3	SPRED1	NRAS	SYNGAP1	CCND1	GPNMB	ERBB4	AKT1	STAP2	RAC1	RPS27A	PELP1	PTPN1	SRMS	STAT3	NRG1	ARAP1	RHOA	DOK1	SFPQ	RASA3	RASA4	CDK4	RASA1	CDK2	ELMO1	NF1	ELMO2	KRAS	CRK	HBEGF
PTK6 Regulates RHO GTPases, RAS GTPase and MAP kinases_Homo sapiens_R-HSA-8849471	Growth factor/non-RTK	KO vs. WT	18/26	7.32193e-05	2.63787	31.9449	PXN	RASAL2	RASAL3	RHOA	SPRED3	NRAS	SPRED1	SYNGAP1	RASA3	RASA4	RASA1	ELMO1	NF1	ELMO2	KRAS	RAC1	CRK	DOCK1
PTK6 Regulates RHO GTPases, RAS GTPase and MAP kinases_Homo sapiens_R-HSA-8849471	Growth factor/non-RTK	KO_SAL vs. KO	14/26	0.000413172	3.19941	34.9375	RASAL2	RASAL3	RHOA	SPRED3	NRAS	SPRED1	SYNGAP1	RASA3	RASA1	ELMO1	NF1	KRAS	RAC1	CRK
PTK6 Regulates RHO GTPases, RAS GTPase and MAP kinases_Homo sapiens_R-HSA-8849471	Growth factor/non-RTK	KO_TOL vs. KO	13/26	0.00108788	3.02847	28.5292	DAB2IP	RASAL2	SPRED3	NRAS	SPRED1	SYNGAP1	RASA3	RASA4	RASA1	ELMO1	NF1	RAC1	DOCK1
PTK6 Regulates RHO GTPases, RAS GTPase and MAP kinases_Homo sapiens_R-HSA-8849471	Growth factor/non-RTK	KO_SAL+TOL vs. KO	16/26	0.000232401	2.78959	30.7615	RASAL2	RASAL3	RHOA	SPRED3	NRAS	SPRED1	SYNGAP1	RASA3	RASA4	RASA1	ELMO1	NF1	ELMO2	KRAS	RAC1	CRK
G alpha (12/13) signalling events_Homo sapiens_R-HSA-416482	GPCR signaling	KO vs. WT	40/75	9.6356e-06	2.03213	29.3211	ROCK2	ITSN1	PIK3R3	ADRA1D	PIK3R1	FGD1	FGD2	FGD3	CDC42	GNA13	AKAP13	GNGT2	GNG2	RAC2	RAC1	ECT2	VAV3	ARHGEF12	PLEKHG2	ARHGEF17	RHOG	RHOC	GNG11	RHOA	VAV1	VAV2	RHOB	NET1	TIAM1	ARHGEF9	GNB2	GNB1	ARHGEF3	GNB4	ARHGEF4	ARHGEF1	PLXNB1	ARHGEF2	GNB5	ARHGEF6
G alpha (12/13) signalling events_Homo sapiens_R-HSA-416482	GPCR signaling	KO_SAL vs. KO	25/75	0.00439144	1.98059	15.6647	ROCK2	PIK3R3	ADRA1D	PIK3R1	FGD2	CDC42	GNA13	AKAP13	GNG2	RAC2	RAC1	ECT2	VAV3	ARHGEF12	PLEKHG2	ARHGEF17	RHOG	RHOC	RHOA	VAV1	RHOB	NET1	GNB1	GNB4	ARHGEF7
G alpha (12/13) signalling events_Homo sapiens_R-HSA-416482	GPCR signaling	KO_TOL vs. KO	29/75	8.59563e-05	2.34201	29.3959	ROCK2	ITSN1	PIK3R3	ADRA1D	PIK3R1	FGD2	FGD3	CDC42	GNA13	AKAP13	GNG10	GNG2	RAC2	RAC1	VAV3	ARHGEF12	PLEKHG2	ARHGEF17	RHOG	RHOC	VAV1	RHOB	NET1	GNB2	GNB1	ARHGEF4	PLXNB1	ARHGEF2	GNB5
G alpha (12/13) signalling events_Homo sapiens_R-HSA-416482	GPCR signaling	KO_SAL+TOL vs. KO	38/75	2.04317e-06	2.29677	38.6388	TRIO	ROCK2	ITSN1	PIK3R3	ADRA1D	PIK3R1	FGD2	CDC42	GNA13	AKAP13	GNG10	GNGT2	GNG2	RAC2	RAC1	ECT2	VAV3	ARHGEF12	PLEKHG2	ARHGEF17	RHOG	RHOC	GNG11	RHOA	VAV1	VAV2	RHOB	NET1	TIAM1	GNB2	GNB1	GNB4	ARHGEF4	ARHGEF1	PLXNB1	ARHGEF2	GNB5	ARHGEF6
G beta:gamma signalling through PI3Kgamma_Homo sapiens_R-HSA-392451	GPCR signaling	KO vs. WT	27/48	0.000121114	2.14327	24.6471	SHC1	IL5RA	PIK3CD	PIK3R3	PIK3R1	IL2RG	CSF2RA	PIK3R6	PIK3CG	PIK3R5	GNGT2	GNG2	AKT3	AKT1	JAK2	JAK3	JAK1	GAB2	GNG11	RHOA	IL2RA	GNB2	GNB1	IL2RB	GNB4	GRB2	GNB5
G beta:gamma signalling through PI3Kgamma_Homo sapiens_R-HSA-392451	GPCR signaling	KO_SAL vs. KO	19/48	0.00201886	2.35195	20.7227	PIK3CD	PIK3R3	PIK3R1	GAB2	IL2RG	CSF2RA	PIK3CG	RHOA	PIK3R5	GNG2	IL2RA	AKT3	GNB1	IL2RB	GNB4	AKT1	JAK2	JAK3	JAK1
G beta:gamma signalling through PI3Kgamma_Homo sapiens_R-HSA-392451	GPCR signaling	KO_TOL vs. KO	19/48	0.00144944	2.39754	21.7548	PIK3CD	PIK3R3	PIK3R1	GAB2	IL2RG	CSF2RA	PIK3R6	PIK3CG	PIK3R5	GNG10	GNG2	GNB2	AKT3	GNB1	AKT1	GNB5	JAK2	JAK3	JAK1
G beta:gamma signalling through PI3Kgamma_Homo sapiens_R-HSA-392451	GPCR signaling	KO_SAL+TOL vs. KO	26/48	2.74521e-05	2.45542	33.4345	SHC1	PIK3CD	PIK3R3	PIK3R1	IL2RG	CSF2RA	PIK3R6	PIK3CG	PIK3R5	GNG10	GNGT2	GNG2	AKT3	AKT1	JAK3	JAK1	GAB2	GNG11	RHOA	IL2RA	GNB2	GNB1	IL2RB	GNB4	GRB2	GNB5
G-protein beta:gamma signalling_Homo sapiens_R-HSA-397795	GPCR signaling	KO vs. WT	28/51	0.000150776	2.0919	23.5338	SHC1	IL5RA	PIK3CD	PIK3R3	PIK3R1	IL2RG	CSF2RA	PIK3CG	PIK3R6	PIK3R5	GNGT2	GNG2	AKT3	AKT1	JAK2	JAK3	JAK1	GAB2	GNG11	RHOA	IL2RA	GNB2	GNB1	IL2RB	GNB4	GRB2	GNB5	PLCB2
G-protein beta:gamma signalling_Homo sapiens_R-HSA-397795	GPCR signaling	KO_SAL vs. KO	20/51	0.00177634	2.33011	21.09	PIK3CD	PIK3R3	GAB2	PIK3R1	IL2RG	CSF2RA	PIK3CG	RHOA	PIK3R5	GNG2	IL2RA	AKT3	GNB1	IL2RB	GNB4	AKT1	JAK2	JAK3	PLCB2	JAK1
G-protein beta:gamma signalling_Homo sapiens_R-HSA-397795	GPCR signaling	KO_TOL vs. KO	20/51	0.00118523	2.37527	22.1515	PIK3CD	PIK3R3	GAB2	PIK3R1	IL2RG	CSF2RA	PIK3CG	PIK3R6	PIK3R5	GNG10	GNG2	GNB2	AKT3	GNB1	AKT1	GNB5	JAK2	JAK3	PLCB2	JAK1
G-protein beta:gamma signalling_Homo sapiens_R-HSA-397795	GPCR signaling	KO_SAL+TOL vs. KO	27/51	3.03726e-05	2.39987	32.3659	SHC1	PIK3CD	PIK3R3	PIK3R1	IL2RG	CSF2RA	PIK3CG	PIK3R6	PIK3R5	GNG10	GNGT2	GNG2	AKT3	AKT1	JAK3	JAK1	GAB2	GNG11	RHOA	IL2RA	GNB2	GNB1	IL2RB	GNB4	GRB2	GNB5	PLCB2
p75 NTR receptor-mediated signalling_Homo sapiens_R-HSA-193704	Death receptor signaling	KO vs. WT	44/83	3.9822e-06	2.01989	31.2882	YWHAE	HDAC3	PRDM4	MAGED1	ITSN1	RTN4	RELA	FGD1	FGD2	IKBKB	FGD3	AKAP13	NCSTN	BCL2L11	CASP3	ARHGDIA	CASP2	RAC1	ECT2	RPS27A	VAV3	PRKCI	ARHGEF12	PLEKHG2	RIPK2	ARHGEF17	NGF	RHOA	VAV1	NFKB1	VAV2	NFKBIA	NET1	TIAM1	ARHGEF9	ADAM17	NGFRAP1	ARHGEF3	ARHGEF4	ARHGEF1	ARHGEF2	UBA52	MYD88
p75 NTR receptor-mediated signalling_Homo sapiens_R-HSA-193704	Death receptor signaling	KO_SAL vs. KO	28/83	0.00194082	2.00445	17.8872	RTN4	RELA	FGD2	IKBKB	AKAP13	NCSTN	BCL2L11	ARHGDIA	CASP2	RAC1	ECT2	RPS27A	VAV3	PRKCI	ARHGEF12	PLEKHG2	RIPK2	ARHGEF17	NGF	RHOA	VAV1	NFKB1	NFKBIA	NET1	ADAM17	NGFRAP1	ARHGEF7	MYD88
p75 NTR receptor-mediated signalling_Homo sapiens_R-HSA-193704	Death receptor signaling	KO_TOL vs. KO	29/83	0.000565417	2.11628	21.7519	PRDM4	MAGED1	ITSN1	RTN4	RELA	FGD2	IKBKB	FGD3	AKAP13	NCSTN	BCL2L11	ARHGDIA	CASP2	RAC1	VAV3	PRKCI	ARHGEF12	PLEKHG2	ARHGEF17	NGF	VAV1	NFKB1	NFKBIA	NET1	ADAM17	NGFRAP1	ARHGEF4	ARHGEF2	MYD88
p75 NTR receptor-mediated signalling_Homo sapiens_R-HSA-193704	Death receptor signaling	KO_SAL+TOL vs. KO	40/83	4.13902e-06	2.18462	34.6413	YWHAE	TRIO	HDAC3	PRDM4	MAGED1	ITSN1	RTN4	RELA	FGD2	IKBKB	AKAP13	NCSTN	BCL2L11	CASP3	ARHGDIA	CASP2	RAC1	ECT2	RPS27A	VAV3	PRKCI	ARHGEF12	PLEKHG2	RIPK2	ARHGEF17	NGF	RHOA	VAV1	NFKB1	VAV2	NFKBIA	NET1	TIAM1	ADAM17	NGFRAP1	ARHGEF4	ARHGEF1	ARHGEF2	MYD88	ARHGEF6
Signaling by TGF-beta Receptor Complex_Homo sapiens_R-HSA-170834	TGF-beta	KO vs. WT	34/73	0.00120311	1.77464	15.6894	PPP1R15A	SERPINE1	F11R	PPP1CB	XPO1	MYC	PMEPA1	E2F4	RPS27A	JUNB	SKIL	TGIF1	SMAD2	WWTR1	SMAD4	CDKN2B	TGIF2	TGFB1	SMAD3	SMURF1	CGN	RHOA	TGFBR1	TGFBR2	PPP1CA	NCOR2	CDK9	SKI	FKBP1A	RBL1	TFDP1	SP1	UBA52	TRIM33
Signaling by TGF-beta Receptor Complex_Homo sapiens_R-HSA-170834	TGF-beta	KO_SAL vs. KO	31/73	8.79727e-06	2.52322	38.6973	CCNT2	SERPINE1	F11R	CBL	PPP1CB	XPO1	MYC	PMEPA1	RPS27A	JUNB	SKIL	RNF111	TGIF1	SMAD2	WWTR1	SMAD4	CDKN2B	TGFB1	USP9X	SMURF1	CGN	RHOA	TGFBR1	TGFBR2	NCOR2	CDK9	SKI	FKBP1A	RBL1	TFDP1	SP1
Signaling by TGF-beta Receptor Complex_Homo sapiens_R-HSA-170834	TGF-beta	KO_TOL vs. KO	28/73	0.000136062	2.32321	27.8481	CCNT2	SERPINE1	NEDD4L	F11R	CBL	XPO1	MYC	PMEPA1	JUNB	SKIL	RNF111	TGIF1	SMAD2	WWTR1	SMAD4	CDKN2B	TGIF2	TGFB1	SMURF1	CGN	TGFBR1	TGFBR2	NCOR2	SKI	FKBP1A	RBL1	TFDP1	SP1
Signaling by TGF-beta Receptor Complex_Homo sapiens_R-HSA-170834	TGF-beta	KO_SAL+TOL vs. KO	30/73	0.00180843	1.86291	15.8913	SERPINE1	F11R	CBL	PPP1CB	XPO1	MYC	PMEPA1	RPS27A	JUNB	SKIL	RNF111	TGIF1	SMAD2	WWTR1	SMAD4	CDKN2B	TGIF2	TGFB1	SMURF1	CGN	RHOA	TGFBR1	TGFBR2	NCOR2	CDK9	SKI	FKBP1A	RBL1	TFDP1	SP1
SMAD2/SMAD3:SMAD4 heterotrimer regulates transcription_Homo sapiens_R-HSA-2173796	TGF-beta	KO vs. WT	17/32	0.00620252	2.0242	13.8224	TGIF1	SMAD2	WWTR1	SMAD4	CDKN2B	TGIF2	SMAD3	SERPINE1	CDK9	RBL1	TFDP1	SP1	MYC	E2F4	RPS27A	JUNB	UBA52
SMAD2/SMAD3:SMAD4 heterotrimer regulates transcription_Homo sapiens_R-HSA-2173796	TGF-beta	KO_SAL vs. KO	15/32	0.00124311	2.7852	26.4332	TGIF1	SMAD2	WWTR1	SMAD4	CDKN2B	CCNT2	SERPINE1	CDK9	RBL1	TFDP1	SP1	MYC	RPS27A	JUNB	RNF111
SMAD2/SMAD3:SMAD4 heterotrimer regulates transcription_Homo sapiens_R-HSA-2173796	TGF-beta	KO_TOL vs. KO	14/32	0.00293091	2.64991	21.8498	TGIF1	SMAD2	WWTR1	SMAD4	CDKN2B	CCNT2	TGIF2	SERPINE1	RBL1	TFDP1	SP1	MYC	JUNB	RNF111
SMAD2/SMAD3:SMAD4 heterotrimer regulates transcription_Homo sapiens_R-HSA-2173796	TGF-beta	KO_SAL+TOL vs. KO	15/32	0.0100544	2.12489	13.6489	TGIF1	SMAD2	WWTR1	SMAD4	CDKN2B	TGIF2	SERPINE1	CDK9	RBL1	TFDP1	SP1	MYC	RPS27A	JUNB	RNF111
Transcriptional activity of SMAD2/SMAD3:SMAD4 heterotrimer_Homo sapiens_R-HSA-2173793	TGF-beta	KO vs. WT	21/44	0.00893423	1.81853	11.5183	TGIF1	SMAD2	WWTR1	SMAD4	CDKN2B	TGIF2	SMAD3	SERPINE1	CDK9	SKI	NCOR2	RBL1	TFDP1	SP1	MYC	E2F4	RPS27A	JUNB	SKIL	UBA52	TRIM33
Transcriptional activity of SMAD2/SMAD3:SMAD4 heterotrimer_Homo sapiens_R-HSA-2173793	TGF-beta	KO_SAL vs. KO	19/44	0.00070632	2.56576	26.2523	TGIF1	SMAD2	WWTR1	SMAD4	CDKN2B	CCNT2	USP9X	SERPINE1	CDK9	SKI	NCOR2	RBL1	TFDP1	SP1	MYC	RPS27A	JUNB	SKIL	RNF111
Transcriptional activity of SMAD2/SMAD3:SMAD4 heterotrimer_Homo sapiens_R-HSA-2173793	TGF-beta	KO_TOL vs. KO	18/44	0.00134105	2.47784	22.7173	TGIF1	SMAD2	WWTR1	SMAD4	CDKN2B	CCNT2	TGIF2	SERPINE1	NEDD4L	SKI	NCOR2	RBL1	TFDP1	SP1	MYC	JUNB	SKIL	RNF111
Transcriptional activity of SMAD2/SMAD3:SMAD4 heterotrimer_Homo sapiens_R-HSA-2173793	TGF-beta	KO_SAL+TOL vs. KO	18/44	0.0182148	1.85445	10.3355	TGIF1	SMAD2	WWTR1	SMAD4	CDKN2B	TGIF2	SERPINE1	CDK9	SKI	NCOR2	RBL1	TFDP1	SP1	MYC	RPS27A	JUNB	SKIL	RNF111
Signaling by Hippo_Homo sapiens_R-HSA-2028269	Hippo signaling	KO vs. WT	16/20	1.32586e-05	3.0482	42.8701	YWHAE	WWTR1	YWHAB	WWC1	STK4	AMOT	SAV1	STK3	TJP1	MOB1A	LATS2	CASP3	DVL2	AMOTL2	AMOTL1	TJP2
Signaling by Hippo_Homo sapiens_R-HSA-2028269	Hippo signaling	KO_SAL vs. KO	8/20	0.0552823	2.37671	10.5342	TJP1	WWTR1	MOB1A	AMOTL2	AMOTL1	STK4	SAV1	TJP2
Signaling by Hippo_Homo sapiens_R-HSA-2028269	Hippo signaling	KO_TOL vs. KO	9/20	0.0182975	2.72562	16.1789	TJP1	WWTR1	MOB1A	YWHAB	AMOTL2	AMOTL1	STK4	SAV1	TJP2
Signaling by Hippo_Homo sapiens_R-HSA-2028269	Hippo signaling	KO_SAL+TOL vs. KO	14/20	0.00010039	3.17316	38.0323	YWHAE	WWTR1	YWHAB	WWC1	STK4	AMOT	SAV1	STK3	TJP1	MOB1A	CASP3	AMOTL2	AMOTL1	TJP2
MAPK family signaling cascades_Homo sapiens_R-HSA-5683057	MAPK/ERK pathway	KO vs. WT	104/284	0.000650579	1.3953	13.3627	IL5RA	PSMD8	SYNGAP1	PPP2R1A	MYC	PRKACB	PDGFRB	PDGFRA	BTC	PSME1	TLN1	IL6ST	UBA52	VCL	SHC1	PDGFB	PDGFA	IQGAP1	RASAL2	RASAL3	CSF2RA	RASGRP4	RAP1B	SPTBN1	SPTBN2	JUN	FN1	AGO4	AGO1	FGF18	CDK1	NF1	GRB2	CALM1	MAP3K11	YWHAB	ITGB3	HSPB1	ARRB1	ARRB2	DUSP16	SPRED3	SPRED1
MAPK family signaling cascades_Homo sapiens_R-HSA-5683057	MAPK/ERK pathway	KO_SAL vs. KO	71/284	0.00341331	1.48544	12.182	HSPB1	ARRB2	PSMD8	SPRED3	SPRED1	SYNGAP1	XPO1	DUSP10	43715	PPP2R1A	MYC	RAC1	JAK2	PRKACB	JAK3	SPTAN1	JAK1	PDGFRB	FGB	DUSP5	PDGFRA	FGA	DUSP2	DUSP1	MMP2	FGG	FRS2	NRG1	IL17RD	DUSP8	DUSP6	CNKSR2	APBB1IP	RASA3	RASA1	TLN1	IL6ST	VCL	HBEGF	CAMK2D	PDGFB	PDGFA	IQGAP1
MAPK family signaling cascades_Homo sapiens_R-HSA-5683057	MAPK/ERK pathway	KO_TOL vs. KO	73/284	0.000730973	1.55689	15.474	YWHAB	ITGB3	HSPB1	ARRB1	ARRB2	PSMD8	SPRED3	SPRED1	SYNGAP1	XPO1	DUSP10	43715	PPP2R1A	MYC	RAC1	JAK2	PRKACB	JAK3	SPTAN1	JAK1	PDGFRB	FGB	DUSP5	PDGFRA	FGA	MMP2	FGG	NRG1	PPP2R5C	IL17RD	DUSP8	DUSP6	CNKSR2	APBB1IP	RASA3	RASA4	RASA1	PSME1	CDC42EP2	IL6ST	VCL	HBEGF	CAMK2D
MAPK family signaling cascades_Homo sapiens_R-HSA-5683057	MAPK/ERK pathway	KO_SAL+TOL vs. KO	86/284	0.0051227	1.3727	9.92709	YWHAB	ITGB3	HSPB1	ARRB2	DUSP16	PSMD8	SPRED3	SPRED1	SYNGAP1	XPO1	DUSP10	43715	PPP2R1A	MYC	RAC1	PRKACB	JAK3	SPTAN1	JAK1	PDGFRB	FGB	DUSP5	PDGFRA	FGA	VWF	MMP2	FGG	NRG1	IL17RD	DUSP8	GFRA2	DUSP6	DUSP7	CNKSR2	APBB1IP	RASA3	RASA4	RASA1	PSME1	CDC42EP2	TLN1	IL6ST	VCL
Signalling to RAS_Homo sapiens_R-HSA-167044	MAPK/ERK pathway	KO vs. WT	91/246	0.00106517	1.40948	12.656	YWHAB	ITGB3	IL5RA	ARRB1	ARRB2	DUSP16	PSMD8	SPRED3	SPRED1	SYNGAP1	DUSP10	PPP2R1A	JAK2	JAK3	SPTAN1	JAK1	PDGFRB	FGB	DUSP5	PDGFRA	FGA	KSR1	VWF	FGG	PPP2R5B	NRG1	PPP2R5D	PPP2R5C	IL17RD	DUSP8	NGF	GFRA2	DUSP6	BTC	CNKSR2	APBB1IP	CNKSR1	MAPKAPK3	RASA3	RASA4	RASA1	MAPKAPK2	PSME1
Signalling to RAS_Homo sapiens_R-HSA-167044	MAPK/ERK pathway	KO_SAL vs. KO	61/246	0.00855183	1.47337	10.3608	ARRB2	PSMD8	SPRED3	SPRED1	SYNGAP1	DUSP10	PPP2R1A	JAK2	JAK3	SPTAN1	JAK1	PDGFRB	FGB	DUSP5	PDGFRA	FGA	DUSP2	DUSP1	FGG	FRS2	NRG1	IL17RD	DUSP8	NGF	DUSP6	CNKSR2	APBB1IP	MAPKAPK3	RASA3	RASA1	MAPKAPK2	TLN1	VCL	HBEGF	CAMK2D	PDGFB	PDGFA	IQGAP1	RASAL2	RASAL3	IL2RG	CSF2RA	RASGRP4
Signalling to RAS_Homo sapiens_R-HSA-167044	MAPK/ERK pathway	KO_TOL vs. KO	66/246	0.000464923	1.62503	17.1291	YWHAB	ITGB3	ARRB1	ARRB2	PSMD8	SPRED3	SPRED1	SYNGAP1	DUSP10	PPP2R1A	JAK2	JAK3	SPTAN1	JAK1	PDGFRB	FGB	DUSP5	PDGFRA	FGA	FGG	NRG1	PPP2R5C	IL17RD	DUSP8	NGF	DUSP6	CNKSR2	APBB1IP	MAPKAPK3	RASA3	RASA4	RASA1	MAPKAPK2	PSME1	VCL	HBEGF	CAMK2D	RALB	SRC	PDGFB	PDGFA	IQGAP1	RASAL2
Signalling to RAS_Homo sapiens_R-HSA-167044	MAPK/ERK pathway	KO_SAL+TOL vs. KO	76/246	0.00534155	1.40047	10.0564	YWHAB	ITGB3	ARRB2	DUSP16	PSMD8	SPRED3	SPRED1	SYNGAP1	DUSP10	PPP2R1A	JAK3	SPTAN1	JAK1	PDGFRB	FGB	DUSP5	PDGFRA	FGA	VWF	FGG	NRG1	IL17RD	DUSP8	NGF	GFRA2	DUSP6	DUSP7	CNKSR2	APBB1IP	MAPKAPK3	RASA3	RASA4	RASA1	MAPKAPK2	PSME1	TLN1	VCL	HBEGF	CAMK2B	CAMK2D	RALB	SHC1	PDGFB
RAF/MAP kinase cascade_Homo sapiens_R-HSA-5673001	MAPK/ERK pathway	KO vs. WT	84/235	0.00473937	1.36196	9.74544	YWHAB	ITGB3	IL5RA	ARRB1	ARRB2	DUSP16	PSMD8	SPRED3	SPRED1	SYNGAP1	DUSP10	PPP2R1A	JAK2	JAK3	SPTAN1	JAK1	PDGFRB	FGB	DUSP5	PDGFRA	FGA	KSR1	VWF	FGG	PPP2R5B	NRG1	PPP2R5D	PPP2R5C	IL17RD	DUSP8	GFRA2	DUSP6	BTC	CNKSR2	APBB1IP	CNKSR1	RASA3	RASA4	RASA1	PSME1	TLN1	UBA52	VCL
RAF/MAP kinase cascade_Homo sapiens_R-HSA-5673001	MAPK/ERK pathway	KO_SAL vs. KO	57/235	0.0152276	1.4412	8.82594	ARRB2	PSMD8	SPRED3	SPRED1	SYNGAP1	DUSP10	PPP2R1A	JAK2	JAK3	SPTAN1	JAK1	PDGFRB	FGB	DUSP5	PDGFRA	FGA	DUSP2	DUSP1	FGG	FRS2	NRG1	IL17RD	DUSP8	DUSP6	CNKSR2	APBB1IP	RASA3	RASA1	TLN1	VCL	HBEGF	CAMK2D	PDGFB	PDGFA	IQGAP1	RASAL2	RASAL3	IL2RG	CSF2RA	RASGRP4	PSMB10	RAP1B	NRAS
RAF/MAP kinase cascade_Homo sapiens_R-HSA-5673001	MAPK/ERK pathway	KO_TOL vs. KO	59/235	0.00445599	1.52068	11.6562	YWHAB	ITGB3	ARRB1	ARRB2	PSMD8	SPRED3	SPRED1	SYNGAP1	DUSP10	PPP2R1A	JAK2	JAK3	SPTAN1	JAK1	PDGFRB	FGB	DUSP5	PDGFRA	FGA	FGG	NRG1	PPP2R5C	IL17RD	DUSP8	DUSP6	CNKSR2	APBB1IP	RASA3	RASA4	RASA1	PSME1	VCL	HBEGF	CAMK2D	SRC	PDGFB	PDGFA	IQGAP1	RASAL2	IL2RG	CSF2RA	EGFR	RASGRP4
RAF/MAP kinase cascade_Homo sapiens_R-HSA-5673001	MAPK/ERK pathway	KO_SAL+TOL vs. KO	70/235	0.0172587	1.35028	7.6949	YWHAB	ITGB3	ARRB2	DUSP16	PSMD8	SPRED3	SPRED1	SYNGAP1	DUSP10	PPP2R1A	JAK3	SPTAN1	JAK1	PDGFRB	FGB	DUSP5	PDGFRA	FGA	VWF	FGG	NRG1	IL17RD	DUSP8	GFRA2	DUSP6	DUSP7	CNKSR2	APBB1IP	RASA3	RASA4	RASA1	PSME1	TLN1	VCL	HBEGF	CAMK2B	CAMK2D	SHC1	PDGFB	PDGFA	IQGAP1	RASAL2	RASAL3
Signalling to ERKs_Homo sapiens_R-HSA-187687	MAPK/ERK pathway	KO vs. WT	94/253	0.000744739	1.41567	13.3236	YWHAB	ITGB3	IL5RA	ARRB1	ARRB2	DUSP16	PSMD8	SPRED3	SPRED1	SYNGAP1	DUSP10	PPP2R1A	JAK2	JAK3	SPTAN1	JAK1	PDGFRB	FGB	DUSP5	PDGFRA	FGA	KSR1	VWF	FGG	PPP2R5B	NRG1	PPP2R5D	PPP2R5C	IL17RD	DUSP8	NGF	GFRA2	DUSP6	BTC	CNKSR2	APBB1IP	CNKSR1	MAPKAPK3	RASA3	RASA4	RASA1	MAPKAPK2	PSME1
Signalling to ERKs_Homo sapiens_R-HSA-187687	MAPK/ERK pathway	KO_SAL vs. KO	63/253	0.00667613	1.47957	10.8476	ARRB2	PSMD8	SPRED3	SPRED1	SYNGAP1	DUSP10	PPP2R1A	JAK2	JAK3	SPTAN1	JAK1	PDGFRB	FGB	DUSP5	PDGFRA	FGA	DUSP2	DUSP1	FGG	FRS2	NRG1	IL17RD	DUSP8	NGF	DUSP6	CNKSR2	APBB1IP	MAPKAPK3	RASA3	RASA1	MAPKAPK2	TLN1	CRK	VCL	HBEGF	CAMK2D	PDGFB	PDGFA	IQGAP1	RASAL2	RASAL3	IL2RG	CSF2RA
Signalling to ERKs_Homo sapiens_R-HSA-187687	MAPK/ERK pathway	KO_TOL vs. KO	66/253	0.000936196	1.58007	15.1785	YWHAB	ITGB3	ARRB1	ARRB2	PSMD8	SPRED3	SPRED1	SYNGAP1	DUSP10	PPP2R1A	JAK2	JAK3	SPTAN1	JAK1	PDGFRB	FGB	DUSP5	PDGFRA	FGA	FGG	NRG1	PPP2R5C	IL17RD	DUSP8	NGF	DUSP6	CNKSR2	APBB1IP	MAPKAPK3	RASA3	RASA4	RASA1	MAPKAPK2	PSME1	VCL	HBEGF	CAMK2D	RALB	SRC	PDGFB	PDGFA	IQGAP1	RASAL2
Signalling to ERKs_Homo sapiens_R-HSA-187687	MAPK/ERK pathway	KO_SAL+TOL vs. KO	78/253	0.00503173	1.39755	10.1514	YWHAB	ITGB3	ARRB2	DUSP16	PSMD8	SPRED3	SPRED1	SYNGAP1	DUSP10	PPP2R1A	JAK3	SPTAN1	JAK1	PDGFRB	FGB	DUSP5	PDGFRA	FGA	VWF	FGG	NRG1	IL17RD	DUSP8	NGF	GFRA2	DUSP6	DUSP7	CNKSR2	APBB1IP	MAPKAPK3	RASA3	RASA4	RASA1	MAPKAPK2	PSME1	TLN1	CRK	VCL	HBEGF	CAMK2B	CAMK2D	RALB	SHC1
MAPK1/MAPK3 signaling_Homo sapiens_R-HSA-5684996	MAPK/ERK pathway	KO vs. WT	87/241	0.00305982	1.37548	10.6184	YWHAB	ITGB3	IL5RA	ARRB1	ARRB2	DUSP16	PSMD8	SPRED3	SPRED1	SYNGAP1	DUSP10	PPP2R1A	JAK2	JAK3	SPTAN1	JAK1	PDGFRB	FGB	DUSP5	PDGFRA	FGA	KSR1	VWF	FGG	PPP2R5B	NRG1	PPP2R5D	TYK2	PPP2R5C	IL17RD	DUSP8	GFRA2	DUSP6	BTC	CNKSR2	APBB1IP	CNKSR1	RASA3	RASA4	RASA1	PSME1	TLN1	IL6ST
MAPK1/MAPK3 signaling_Homo sapiens_R-HSA-5684996	MAPK/ERK pathway	KO_SAL vs. KO	59/241	0.0123691	1.45462	9.48644	ARRB2	PSMD8	SPRED3	SPRED1	SYNGAP1	DUSP10	PPP2R1A	JAK2	JAK3	SPTAN1	JAK1	PDGFRB	FGB	DUSP5	PDGFRA	FGA	DUSP2	DUSP1	FGG	FRS2	NRG1	IL17RD	DUSP8	DUSP6	CNKSR2	APBB1IP	RASA3	RASA1	TLN1	IL6ST	VCL	HBEGF	CAMK2D	PDGFB	PDGFA	IQGAP1	RASAL2	RASAL3	IL2RG	CSF2RA	RASGRP4	PSMB10	RAP1B
MAPK1/MAPK3 signaling_Homo sapiens_R-HSA-5684996	MAPK/ERK pathway	KO_TOL vs. KO	60/241	0.00481617	1.50795	11.3683	YWHAB	ITGB3	ARRB1	ARRB2	PSMD8	SPRED3	SPRED1	SYNGAP1	DUSP10	PPP2R1A	JAK2	JAK3	SPTAN1	JAK1	PDGFRB	FGB	DUSP5	PDGFRA	FGA	FGG	NRG1	PPP2R5C	IL17RD	DUSP8	DUSP6	CNKSR2	APBB1IP	RASA3	RASA4	RASA1	PSME1	IL6ST	VCL	HBEGF	CAMK2D	SRC	PDGFB	PDGFA	IQGAP1	RASAL2	IL2RG	CSF2RA	EGFR
MAPK1/MAPK3 signaling_Homo sapiens_R-HSA-5684996	MAPK/ERK pathway	KO_SAL+TOL vs. KO	72/241	0.0146942	1.35428	7.99618	YWHAB	ITGB3	ARRB2	DUSP16	PSMD8	SPRED3	SPRED1	SYNGAP1	DUSP10	PPP2R1A	JAK3	SPTAN1	JAK1	PDGFRB	FGB	DUSP5	PDGFRA	FGA	VWF	FGG	NRG1	IL17RD	DUSP8	GFRA2	DUSP6	DUSP7	CNKSR2	APBB1IP	RASA3	RASA4	RASA1	PSME1	TLN1	IL6ST	VCL	HBEGF	CAMK2B	CAMK2D	SHC1	PDGFB	PDGFA	IQGAP1	RASAL2
Prolonged ERK activation events_Homo sapiens_R-HSA-169893	MAPK/ERK pathway	KO vs. WT	87/242	0.00346933	1.3698	10.3659	YWHAB	ITGB3	IL5RA	ARRB1	ARRB2	DUSP16	PSMD8	SPRED3	SPRED1	SYNGAP1	DUSP10	PPP2R1A	JAK2	JAK3	SPTAN1	JAK1	PDGFRB	FGB	DUSP5	PDGFRA	FGA	KSR1	VWF	FGG	PPP2R5B	NRG1	PPP2R5D	PPP2R5C	IL17RD	DUSP8	NGF	GFRA2	DUSP6	BTC	CNKSR2	APBB1IP	CNKSR1	RASA3	RASA4	RASA1	PSME1	RAPGEF1	TLN1
Prolonged ERK activation events_Homo sapiens_R-HSA-169893	MAPK/ERK pathway	KO_SAL vs. KO	59/242	0.0135013	1.44861	9.29667	ARRB2	PSMD8	SPRED3	SPRED1	SYNGAP1	DUSP10	PPP2R1A	JAK2	JAK3	SPTAN1	JAK1	PDGFRB	FGB	DUSP5	PDGFRA	FGA	DUSP2	DUSP1	FGG	FRS2	NRG1	IL17RD	DUSP8	NGF	DUSP6	CNKSR2	APBB1IP	RASA3	RASA1	TLN1	CRK	VCL	HBEGF	CAMK2D	PDGFB	PDGFA	IQGAP1	RASAL2	RASAL3	IL2RG	CSF2RA	RASGRP4	PSMB10
Prolonged ERK activation events_Homo sapiens_R-HSA-169893	MAPK/ERK pathway	KO_TOL vs. KO	60/242	0.00529673	1.50172	11.1521	YWHAB	ITGB3	ARRB1	ARRB2	PSMD8	SPRED3	SPRED1	SYNGAP1	DUSP10	PPP2R1A	JAK2	JAK3	SPTAN1	JAK1	PDGFRB	FGB	DUSP5	PDGFRA	FGA	FGG	NRG1	PPP2R5C	IL17RD	DUSP8	NGF	DUSP6	CNKSR2	APBB1IP	RASA3	RASA4	RASA1	PSME1	VCL	HBEGF	CAMK2D	SRC	PDGFB	PDGFA	IQGAP1	RASAL2	IL2RG	CSF2RA	EGFR
Prolonged ERK activation events_Homo sapiens_R-HSA-169893	MAPK/ERK pathway	KO_SAL+TOL vs. KO	72/242	0.0161409	1.34869	7.80829	YWHAB	ITGB3	ARRB2	DUSP16	PSMD8	SPRED3	SPRED1	SYNGAP1	DUSP10	PPP2R1A	JAK3	SPTAN1	JAK1	PDGFRB	FGB	DUSP5	PDGFRA	FGA	VWF	FGG	NRG1	IL17RD	DUSP8	NGF	GFRA2	DUSP6	DUSP7	CNKSR2	APBB1IP	RASA3	RASA4	RASA1	PSME1	TLN1	CRK	VCL	HBEGF	CAMK2B	CAMK2D	SHC1	PDGFB	PDGFA	IQGAP1
MAP2K and MAPK activation_Homo sapiens_R-HSA-5674135	MAPK/ERK pathway	KO vs. WT	24/38	2.88039e-05	2.40647	31.7242	FGB	FGA	VWF	KSR1	SRC	YWHAB	ITGB3	FGG	FN1	ARRB1	IQGAP1	ARRB2	IL17RD	RAP1B	APBB1IP	CNKSR2	CNKSR1	NRAS	CSK	KRAS	TLN1	LAMTOR3	VCL	MAPK3
MAP2K and MAPK activation_Homo sapiens_R-HSA-5674135	MAPK/ERK pathway	KO_SAL vs. KO	15/38	0.00739761	2.34544	16.8631	FGB	FGA	FGG	FN1	IQGAP1	ARRB2	IL17RD	RAP1B	APBB1IP	CNKSR2	NRAS	CSK	KRAS	TLN1	VCL
MAP2K and MAPK activation_Homo sapiens_R-HSA-5674135	MAPK/ERK pathway	KO_TOL vs. KO	18/38	0.000188866	2.86907	33.2526	FGB	FGA	SRC	YWHAB	ITGB3	FGG	FN1	ARRB1	IQGAP1	ARRB2	IL17RD	RAP1B	APBB1IP	CNKSR2	NRAS	CSK	VCL	MAPK3
MAP2K and MAPK activation_Homo sapiens_R-HSA-5674135	MAPK/ERK pathway	KO_SAL+TOL vs. KO	20/38	0.000468997	2.38584	24.4006	FGB	FGA	VWF	YWHAB	ITGB3	FGG	FN1	IQGAP1	ARRB2	IL17RD	RAP1B	APBB1IP	CNKSR2	NRAS	CSK	KRAS	TLN1	LAMTOR3	VCL	MAPK3
ERK/MAPK targets_Homo sapiens_R-HSA-198753	MAPK/ERK pathway	KO vs. WT	15/21	0.000213958	2.72161	29.5642	MEF2A	MEF2C	DUSP3	PPP2R5D	DUSP6	PPP2CA	MAPK11	PPP2CB	RPS6KA3	RPS6KA5	MAPK7	PPP2R1A	RPS6KA2	RPS6KA1	MAPK3
ERK/MAPK targets_Homo sapiens_R-HSA-198753	MAPK/ERK pathway	KO_SAL vs. KO	6/21	0.347863	1.69765	3.49286	MEF2A	MAPK11	RPS6KA3	MEF2C	PPP2R1A	DUSP6
ERK/MAPK targets_Homo sapiens_R-HSA-198753	MAPK/ERK pathway	KO_TOL vs. KO	10/21	0.00747921	2.88425	20.2451	MEF2A	MAPK11	PPP2CB	RPS6KA3	MEF2C	PPP2R1A	RPS6KA2	ELK1	DUSP6	MAPK3
ERK/MAPK targets_Homo sapiens_R-HSA-198753	MAPK/ERK pathway	KO_SAL+TOL vs. KO	14/21	0.000214878	3.02206	33.5903	MEF2A	MEF2C	DUSP3	DUSP6	DUSP7	MAPK11	PPP2CB	RPS6KA3	RPS6KA5	MAPK7	PPP2R1A	RPS6KA2	RPS6KA1	MAPK3
MAPK targets/ Nuclear events mediated by MAP kinases_Homo sapiens_R-HSA-450282	MAPK/ERK pathway	KO vs. WT	19/30	0.000227049	2.41316	25.95	MEF2A	JUN	MEF2C	DUSP3	PPP2R5D	FOS	DUSP6	PPP2CA	PPP2CB	RPS6KA3	MAPK11	RPS6KA5	MAPK7	CREB1	PPP2R1A	RPS6KA2	RPS6KA1	MAPKAPK2	MAPK3
MAPK targets/ Nuclear events mediated by MAP kinases_Homo sapiens_R-HSA-450282	MAPK/ERK pathway	KO_SAL vs. KO	9/30	0.182104	1.78253	5.22931	MEF2A	RPS6KA3	MAPK11	JUN	MEF2C	PPP2R1A	MAPKAPK2	FOS	DUSP6
MAPK targets/ Nuclear events mediated by MAP kinases_Homo sapiens_R-HSA-450282	MAPK/ERK pathway	KO_TOL vs. KO	13/30	0.00456188	2.62467	20.0244	MEF2A	JUN	MEF2C	FOS	ELK1	DUSP6	PPP2CB	RPS6KA3	MAPK11	PPP2R1A	RPS6KA2	MAPKAPK2	MAPK3
MAPK targets/ Nuclear events mediated by MAP kinases_Homo sapiens_R-HSA-450282	MAPK/ERK pathway	KO_SAL+TOL vs. KO	18/30	0.000123523	2.71985	31.9505	MEF2A	JUN	MEF2C	DUSP3	FOS	DUSP6	DUSP7	PPP2CB	RPS6KA3	MAPK11	RPS6KA5	MAPK7	CREB1	PPP2R1A	RPS6KA2	RPS6KA1	MAPKAPK2	MAPK3
Signaling by Rho GTPases_Homo sapiens_R-HSA-194315	Rho GTPase signaling	KO vs. WT	193/367	3.72471e-24	2.00376	122.79	CYFIP1	NUP107	WIPF1	ITSN1	ACTB	CDC20	OPHN1	PPP2R1A	TIAM1	DAAM1	BTK	NUP98	PFN1	MYL9	CFTR	SEH1L	IQGAP1	IQGAP3	MYL12B	SKA2	DSN1	RACGAP1	NCKAP1L	SCAI	STARD13	RCC2	PLK1	ZWINT	NET1	RPS27	GRB2	CALM1	ARHGAP8	ARPC1B	ARPC1A	ARHGAP1	HIST2H2AC	AKAP13	XPO1	NUF2	RAC2	RAC1	VAV3
Signaling by Rho GTPases_Homo sapiens_R-HSA-194315	Rho GTPase signaling	KO_SAL vs. KO	131/367	4.22771e-16	2.1209	87.6918	CYFIP1	RTKN	NCF1	KDM1A	FAM13B	WIPF1	ZWILCH	NCF2	NCF4	BUB1B	CASC5	ARHGAP36	ACTB	CDC20	PPP1CB	OPHN1	PPP2R1A	CDH1	ARHGDIA	ARHGDIB	KNTC1	HIST1H2AB	HMHA1	CYBB	OCRL	BTK	NUP98	PFN1	MYL9	CFTR	IQGAP1	ARHGAP15	KLC1	NUP160	MYL12B	ARHGAP22	DSN1	RACGAP1	ABL1	DVL3	NCKAP1L	SRGAP2	ECT2
Signaling by Rho GTPases_Homo sapiens_R-HSA-194315	Rho GTPase signaling	KO_TOL vs. KO	113/367	6.27881e-10	1.86494	48.1409	CYFIP1	NCF1	KDM1A	FAM13B	WIPF1	NCF2	ITSN1	NCF4	ARHGAP36	ACTB	OPHN1	PPP2R1A	CDH1	KIF5B	ARHGDIA	ARHGDIB	HMHA1	CYBB	OCRL	BTK	NUP98	PFN1	CFTR	ARHGAP17	IQGAP1	ARHGAP15	KLC1	MYL12B	ARHGAP22	NCKAP1L	SRGAP2	MYH10	SRGAP1	SCAI	STARD13	RCC2	ARHGAP29	ARPC4	ARPC5	ARHGAP26	ARHGAP25	ARHGAP23	NET1
Signaling by Rho GTPases_Homo sapiens_R-HSA-194315	Rho GTPase signaling	KO_SAL+TOL vs. KO	174/367	3.70782e-24	2.1492	131.713	CYFIP1	TRIO	RTKN	NCF1	KDM1A	FAM13B	WIPF1	ZWILCH	NCF2	ITSN1	NCF4	BUB1B	CASC5	ARHGAP36	ACTB	MYLK	CDC20	PPP1CB	OPHN1	PPP2R1A	CDH1	ARHGDIA	ARHGDIB	KNTC1	HIST1H2AB	HMHA1	CYBB	OCRL	TIAM1	DAAM1	BTK	NUP98	PFN1	HIST1H2BB	MYL9	CFTR	ARHGAP17	IQGAP1	ARHGAP15	KLC1	IQGAP3	PMF1	NUP160
Rho GTPase cycle_Homo sapiens_R-HSA-194840	Rho GTPase signaling	KO vs. WT	63/122	5.18727e-08	1.96759	39.5488	ARHGAP11A	ARHGAP8	FAM13B	ITSN1	ARHGAP1	ARHGAP36	SYDE1	AKAP13	OPHN1	ARHGDIA	ARHGDIB	TAGAP	RAC2	RAC1	VAV3	ARHGEF12	PLEKHG2	ARHGEF17	RHOG	HMHA1	ARAP3	OCRL	ARAP1	GMIP	RHOC	RHOD	RHOA	VAV1	VAV2	RHOB	TIAM1	ARHGEF9	RHOJ	ARHGEF3	ARHGEF4	RHOU	ARHGEF2	RHOQ	ARHGEF6	ARHGAP17	ARHGAP15	FGD1	FGD2
Rho GTPase cycle_Homo sapiens_R-HSA-194840	Rho GTPase signaling	KO_SAL vs. KO	46/122	1.32529e-06	2.24034	39.1291	ARHGAP11A	FAM13B	ARHGAP1	ARHGAP15	ARHGAP36	FGD2	ARHGAP22	CDC42	AKAP13	OPHN1	RACGAP1	ARHGDIA	CHN2	ARHGDIB	TAGAP	RAC2	RAC1	SRGAP2	ECT2	SRGAP1	VAV3	STARD13	ARHGEF12	PLEKHG2	ARHGEF17	RHOG	HMHA1	ARHGAP29	OCRL	MYO9B	ARAP1	ARHGAP26	GMIP	RHOC	ARHGAP25	MYO9A	RHOA	VAV1	ARHGAP23	RHOB	NET1	ARHGAP30	RHOJ
Rho GTPase cycle_Homo sapiens_R-HSA-194840	Rho GTPase signaling	KO_TOL vs. KO	47/122	2.33103e-07	2.33341	44.889	ARHGAP11A	ARHGAP8	FAM13B	ITSN1	ARHGAP1	ARHGAP17	ARHGAP15	ARHGAP36	FGD2	ARHGAP22	FGD3	CDC42	AKAP13	OPHN1	ARHGDIA	CHN2	ARHGDIB	TAGAP	CHN1	RAC2	RAC1	SRGAP2	SRGAP1	VAV3	STARD13	ARHGEF12	PLEKHG2	ARHGEF17	RHOG	HMHA1	ARHGAP29	OCRL	MYO9B	ARHGAP26	GMIP	RHOC	ARHGAP25	MYO9A	VAV1	ARHGAP23	RHOB	NET1	ARHGAP30
Rho GTPase cycle_Homo sapiens_R-HSA-194840	Rho GTPase signaling	KO_SAL+TOL vs. KO	57/122	6.82038e-08	2.11792	43.2746	ARHGAP11A	TRIO	ARHGAP8	FAM13B	ITSN1	ARHGAP1	ARHGAP36	AKAP13	OPHN1	ARHGDIA	ARHGDIB	TAGAP	RAC2	RAC1	VAV3	ARHGEF12	PLEKHG2	ARHGEF17	RHOG	HMHA1	ARAP3	OCRL	ARAP1	GMIP	RHOC	RHOA	VAV1	VAV2	RHOB	TIAM1	RHOJ	ARHGEF4	RHOU	ARHGEF2	RHOQ	ARHGEF6	ARHGAP17	ARHGAP15	FGD2	ARHGAP22	CDC42	RACGAP1	CHN1
RHO GTPase Effectors_Homo sapiens_R-HSA-195258	Rho GTPase signaling	KO vs. WT	140/255	6.59839e-20	2.0919	104.829	CYFIP1	NUP107	RTKN	NCF1	KDM1A	WIPF1	ZWILCH	NCF2	NCF4	BUB1B	CASC5	ACTB	CDC20	PPP1CB	PPP2R1A	CDH1	KNTC1	HIST1H2AB	CYBB	DAAM1	BTK	NUP98	PFN1	MYL9	CFTR	MAD1L1	SEH1L	IQGAP1	KLC1	IQGAP3	PMF1	NUP160	MYL12B	SKA2	DSN1	ABL1	DVL2	NCKAP1L	RHPN2	SRGAP2	MYH10	SCAI	RCC2
RHO GTPase Effectors_Homo sapiens_R-HSA-195258	Rho GTPase signaling	KO_SAL vs. KO	94/255	1.70774e-12	2.1903	70.855	ITGB1	CYFIP1	RTKN	NCF1	KDM1A	WIPF1	ZWILCH	NCF2	NCF4	BUB1B	CASC5	ACTB	CDC20	PPP1CB	XPO1	YWHAQ	PPP2R1A	CDH1	NUF2	RAC2	KNTC1	RAC1	YWHAG	HIST1H2AB	YWHAH	NCK1	ACTR3	ACTR2	PPP1R12A	MKL1	H2AFX	RHOG	CYBB	RHOC	CKAP5	RHOA	RHOB	CTTN	INCENP	BTK	MYH9	TAX1BP3	KIF2C
RHO GTPase Effectors_Homo sapiens_R-HSA-195258	Rho GTPase signaling	KO_TOL vs. KO	73/255	2.17593e-05	1.73395	24.3813	ITGB1	CYFIP1	NCF1	KDM1A	WIPF1	NCF2	YWHAB	ARPC1B	NCF4	ACTB	XPO1	PPP2R1A	CDH1	KIF5B	RAC2	RAC1	YWHAG	YWHAH	NCK1	ACTR3	ACTR2	PPP1R12A	MKL1	RHOG	CYBB	PPP2R5C	RHOC	CKAP5	RHOB	CTTN	KIF2A	BTK	MYH9	TAX1BP3	EVL	NUP98	PFN1	MAPRE1	CFTR	ROCK2	SRC	WAS	IQGAP1
RHO GTPase Effectors_Homo sapiens_R-HSA-195258	Rho GTPase signaling	KO_SAL+TOL vs. KO	126/255	1.27467e-19	2.23988	110.269	CYFIP1	RTKN	NCF1	KDM1A	WIPF1	ZWILCH	NCF2	NCF4	BUB1B	CASC5	ACTB	MYLK	CDC20	PPP1CB	PPP2R1A	CDH1	KNTC1	HIST1H2AB	CYBB	DAAM1	BTK	NUP98	PFN1	HIST1H2BB	MYL9	CFTR	IQGAP1	KLC1	IQGAP3	PMF1	NUP160	MYL12B	SKA2	DSN1	ABL1	NCKAP1L	MYH11	SRGAP2	MYH10	SCAI	RCC2	PLK1	ARPC4
RHO GTPases Activate Formins_Homo sapiens_R-HSA-5663220	Rho GTPase signaling	KO vs. WT	75/114	1.69075e-16	2.50674	104.205	ITGB1	NUP107	ZWILCH	BUB1B	CASC5	ACTB	CDC20	XPO1	PPP2R1A	NUF2	KNTC1	RAC1	SPDL1	MKL1	PPP2R5B	PPP2R5D	PPP2R5C	RHOC	RANGAP1	CKAP5	RHOD	RHOA	RHOB	DAAM1	KIF2A	INCENP	KIF2C	EVL	NUP98	PFN1	MAPRE1	MAD1L1	SEH1L	SRC	SRF	MIS12	PMF1	CENPA	NUP160	AURKB	SKA2	PPP2CA	CDC42
RHO GTPases Activate Formins_Homo sapiens_R-HSA-5663220	Rho GTPase signaling	KO_SAL vs. KO	48/114	1.40333e-08	2.5018	56.3517	ITGB1	ZWILCH	BUB1B	CASC5	CENPA	ACTB	NUP160	CDC20	CDC42	DSN1	XPO1	PPP2R1A	NUF2	DVL3	KNTC1	RAC1	BUB3	SRGAP2	SCAI	CLASP1	CLASP2	CENPT	CENPU	RCC2	PLK1	MKL1	RHOC	CKAP5	NDC80	RHOA	RHOB	FMNL3	DIAPH1	CENPE	KIF18A	CENPF	DIAPH3	FMNL2	CENPH	INCENP	TAOK1	KIF2C	EVL
RHO GTPases Activate Formins_Homo sapiens_R-HSA-5663220	Rho GTPase signaling	KO_TOL vs. KO	29/114	0.0516232	1.5408	7.13983	ITGB1	SRC	ACTB	CDC42	PPP2CB	XPO1	PPP2R1A	RAC1	BUB3	SRGAP2	SCAI	CLASP1	CLASP2	CENPT	RCC2	MKL1	PPP2R5C	RHOC	CKAP5	RHOB	FMNL3	DIAPH1	DIAPH3	KIF2A	TAOK1	EVL	NUP98	PFN1	MAPRE1
RHO GTPases Activate Formins_Homo sapiens_R-HSA-5663220	Rho GTPase signaling	KO_SAL+TOL vs. KO	62/114	6.45994e-12	2.46537	75.4735	ITGB1	ZWILCH	BUB1B	CASC5	ACTB	CDC20	XPO1	PPP2R1A	NUF2	KNTC1	RAC1	SPDL1	MKL1	RHOC	RANGAP1	CKAP5	RHOA	RHOB	DAAM1	KIF2A	INCENP	KIF2C	EVL	NUP98	PFN1	MAPRE1	MIS12	PMF1	CENPA	NUP160	AURKB	SKA2	CDC42	PPP2CB	DSN1	BUB3	SRGAP2	SCAI	CLASP1	CLASP2	CENPT	CENPU	RCC2
RHO GTPases activate IQGAPs_Homo sapiens_R-HSA-5626467	Rho GTPase signaling	KO vs. WT	8/11	0.00859927	2.77109	17.7128	CDC42	CDH1	CTNNA1	CTNNB1	RAC1	IQGAP1	CALM1	IQGAP3
RHO GTPases activate IQGAPs_Homo sapiens_R-HSA-5626467	Rho GTPase signaling	KO_SAL vs. KO	6/11	0.0269983	3.24097	17.2804	CDC42	CDH1	CTNNA1	CTNNB1	RAC1	IQGAP1
RHO GTPases activate IQGAPs_Homo sapiens_R-HSA-5626467	Rho GTPase signaling	KO_TOL vs. KO	6/11	0.0279028	3.30378	17.9442	CDC42	CDH1	CTNNA1	CTNNB1	RAC1	IQGAP1
RHO GTPases activate IQGAPs_Homo sapiens_R-HSA-5626467	Rho GTPase signaling	KO_SAL+TOL vs. KO	8/11	0.00380483	3.29679	25.1935	CDC42	CDH1	CTNNA1	CTNNB1	RAC1	IQGAP1	CALM1	IQGAP3
RHO GTPases activate PAKs_Homo sapiens_R-HSA-5627123	Rho GTPase signaling	KO vs. WT	14/21	0.0010246	2.54017	22.9354	PPP1R12A	LIMK1	MYL12B	CDC42	PPP1CB	CTTN	FLNA	MYH9	RAC1	PPP1R12B	CALM1	PAK2	MYL9	MYH10
RHO GTPases activate PAKs_Homo sapiens_R-HSA-5627123	Rho GTPase signaling	KO_SAL vs. KO	11/21	0.00254596	3.11236	26.462	CDC42	PPP1CB	PPP1R12A	CTTN	FLNA	MYH9	RAC1	PAK2	MYL9	MYH10	MYL12B
RHO GTPases activate PAKs_Homo sapiens_R-HSA-5627123	Rho GTPase signaling	KO_TOL vs. KO	10/21	0.00739835	2.88425	20.2451	CDC42	PPP1R12A	CTTN	LIMK1	FLNA	MYH9	RAC1	PAK2	MYH10	MYL12B
RHO GTPases activate PAKs_Homo sapiens_R-HSA-5627123	Rho GTPase signaling	KO_SAL+TOL vs. KO	16/21	5.68387e-06	3.45378	53.3285	PPP1R12A	LIMK1	MYLK	MYL12B	CDC42	PPP1CB	CTTN	FLNA	MYH9	MYH11	RAC1	PPP1R12B	CALM1	PAK2	MYL9	MYH10
RHO GTPases Activate ROCKs_Homo sapiens_R-HSA-5627117	Rho GTPase signaling	KO vs. WT	13/17	0.000229025	2.91372	31.2874	PPP1R12A	ROCK2	LIMK2	LIMK1	RHOC	RHOA	RHOB	MYL12B	PPP1CB	MYH9	PPP1R12B	MYL9	MYH10
RHO GTPases Activate ROCKs_Homo sapiens_R-HSA-5627117	Rho GTPase signaling	KO_SAL vs. KO	10/17	0.00169274	3.49516	31.8383	PPP1CB	PPP1R12A	ROCK2	MYH9	RHOC	MYL9	MYH10	RHOA	RHOB	MYL12B
RHO GTPases Activate ROCKs_Homo sapiens_R-HSA-5627117	Rho GTPase signaling	KO_TOL vs. KO	8/17	0.0222889	2.85032	16.331	PPP1R12A	ROCK2	LIMK1	MYH9	RHOC	MYH10	RHOB	MYL12B
RHO GTPases Activate ROCKs_Homo sapiens_R-HSA-5627117	Rho GTPase signaling	KO_SAL+TOL vs. KO	13/17	5.4166e-05	3.46648	44.3702	PPP1R12A	ROCK2	LIMK1	RHOC	RHOA	RHOB	MYL12B	PPP1CB	MYH9	MYH11	PPP1R12B	MYL9	MYH10
RHO GTPases Activate WASPs and WAVEs_Homo sapiens_R-HSA-5663213	Rho GTPase signaling	KO vs. WT	24/36	8.48216e-06	2.54017	37.2232	ACTR3	CYFIP1	ACTR2	WIPF1	ARPC1B	ARPC1A	WAS	ARPC4	ARPC5	ACTB	CDC42	ABI2	ARPC2	ARPC3	ABI1	ABL1	BTK	NCKAP1L	GRB2	RAC1	WASF1	WASF2	MAPK3	NCK1
RHO GTPases Activate WASPs and WAVEs_Homo sapiens_R-HSA-5663213	Rho GTPase signaling	KO_SAL vs. KO	16/36	0.00156433	2.64079	24.3994	ACTR3	CYFIP1	ACTR2	WIPF1	WAS	ARPC5	ACTB	CDC42	ARPC2	ABI1	ABL1	BTK	NCKAP1L	RAC1	WASF2	NCK1
RHO GTPases Activate WASPs and WAVEs_Homo sapiens_R-HSA-5663213	Rho GTPase signaling	KO_TOL vs. KO	19/36	1.84132e-05	3.19672	45.6017	ACTR3	CYFIP1	ACTR2	WIPF1	ARPC1B	WAS	ARPC4	ARPC5	ACTB	CDC42	ABI2	ARPC2	ABI1	BTK	NCKAP1L	RAC1	WASF2	MAPK3	NCK1
RHO GTPases Activate WASPs and WAVEs_Homo sapiens_R-HSA-5663213	Rho GTPase signaling	KO_SAL+TOL vs. KO	21/36	5.27203e-05	2.6443	33.9867	ACTR3	CYFIP1	ACTR2	WIPF1	ARPC1B	WAS	ARPC4	ARPC5	ACTB	CDC42	ARPC2	ARPC3	ABI1	ABL1	BTK	NCKAP1L	GRB2	RAC1	WASF2	MAPK3	NCK1
*Developmental Biology_Homo sapiens_R-HSA-1266738	Developmental processes	KO vs. WT	291/786	4.39352e-10	1.41066	35.9881	EPHB6	ITSN1	PITPNA	RBPJ	ACTB	PSMD8	RPS6KA3	RPS6KA6	SYNGAP1	RPS6KA5	PPP2R1A	DPYSL2	RPS6KA2	AKT3	DPYSL3	RPS6KA1	AKT1	HOXA1	EPHB2	EPHB4	SCN1B	CDON	MEF2A	EPHA4	MEF2C	EPHA7	UNC5B	BTC	TIAM1	PSME1	HOXB3	HOXB2	TLN1	PFN1	EZR	MYL9	UBA52	EPHA3	EPHA2	PDGFB	GATA6	PDGFA	IQGAP1
*Developmental Biology_Homo sapiens_R-HSA-1266738	Developmental processes	KO_SAL vs. KO	210/786	9.46069e-11	1.5875	44.3378	EPHB6	PITPNA	ACTB	PSMD8	RPS6KA3	SYNGAP1	PPP2R1A	DPYSL2	AKT3	DPYSL3	AKT1	EPHB2	SCN1B	CDON	MEF2A	EPHA4	MEF2C	EPHA7	FRS2	HOXB3	TLN1	PFN1	EZR	MYL9	EPHA3	EPHA2	PDGFB	GATA6	PDGFA	IQGAP1	MYL12B	NCSTN	RRAS	ST8SIA4	SPTBN1	LYN	VASP	CREBBP	JUN	EGR2	FN1	NR2F2	MED13L
*Developmental Biology_Homo sapiens_R-HSA-1266738	Developmental processes	KO_TOL vs. KO	213/786	2.49641e-12	1.64138	52.2813	EPHB6	ITSN1	PITPNA	ACTB	PSMD8	RPS6KA3	SYNGAP1	PPP2R1A	DPYSL2	RPS6KA2	AKT3	DPYSL3	AKT1	HOXA1	EPHB2	SCN1B	CDON	MEF2A	MEF2C	PSME1	HOXB3	PFN1	EZR	STX1A	EPHA2	PDGFB	GATA6	PDGFA	IQGAP1	MYL12B	NCSTN	RRAS	ST8SIA4	SPTBN1	LYN	VASP	CREBBP	JUN	EGR2	FN1	NR2F2	L1CAM	EZH2
*Developmental Biology_Homo sapiens_R-HSA-1266738	Developmental processes	KO_SAL+TOL vs. KO	270/786	7.28032e-14	1.55717	54.7908	EPHB6	TRIO	ITSN1	PITPNA	RBPJ	ACTB	PSMD8	RPS6KA4	RPS6KA3	RPS6KA6	SYNGAP1	RPS6KA5	PPP2R1A	DPYSL2	RPS6KA2	AKT3	DPYSL3	RPS6KA1	AKT1	HOXA1	EPHB2	EPHB4	SCN1B	CDON	MEF2A	EPHA4	MEF2C	EPHA7	UNC5B	TIAM1	PSME1	HOXB3	TLN1	PFN1	EZR	MYL9	STX1A	EPHA3	EPHA2	PDGFB	GATA6	AGAP2	PDGFA
Axon guidance_Homo sapiens_R-HSA-422475	Axon guidance	KO vs. WT	214/515	1.49132e-12	1.58329	50.3356	EPHB6	ITSN1	PITPNA	ACTB	PSMD8	RPS6KA3	RPS6KA6	SYNGAP1	RPS6KA5	PPP2R1A	DPYSL2	RPS6KA2	DPYSL3	RPS6KA1	EPHB2	EPHB4	SCN1B	EPHA4	EPHA7	UNC5B	BTC	TIAM1	PSME1	TLN1	PFN1	EZR	MYL9	UBA52	EPHA3	EPHA2	PDGFB	PDGFA	IQGAP1	MYL12A	MYL12B	NCSTN	RRAS	ST8SIA4	SPTBN1	SPTBN2	LYN	VASP	ST8SIA2
Axon guidance_Homo sapiens_R-HSA-422475	Axon guidance	KO_SAL vs. KO	155/515	5.07931e-12	1.7883	55.5022	SEMA5A	EPHB6	PLXND1	PITPNA	ACTB	PSMD8	RPS6KA3	SYNGAP1	PPP2R1A	DPYSL2	DPYSL3	CFL1	PLXNC1	EPHB2	AP2M1	SCN1B	PDGFRB	EPHA4	PDGFRA	EPHA7	SEMA6A	ADAM10	FRS2	CACNB3	TYROBP	COL4A2	COL4A1	COL4A5	TLN1	PFN1	EZR	MYL9	EPHA3	VCL	EPHA2	SEMA7A	PDGFB	PDGFA	CACNA1D	IQGAP1	RASAL2	CACNA1C	RASAL3
Axon guidance_Homo sapiens_R-HSA-422475	Axon guidance	KO_TOL vs. KO	159/515	4.90192e-14	1.87001	67.3832	SEMA5A	EPHB6	ITSN1	PITPNA	ACTB	PSMD8	RPS6KA3	SYNGAP1	PPP2R1A	DPYSL2	RPS6KA2	DPYSL3	CFL1	PLXNC1	EPHB2	SCN1B	PDGFRB	PDGFRA	SEMA6A	ADAM10	CACNB3	TYROBP	COL4A2	COL4A1	PSME1	COL4A5	PFN1	EZR	VCL	EPHA2	SEMA7A	PDGFB	PDGFA	CACNA1D	IQGAP1	RASAL2	EFNA5	EFNA4	CSF2RA	RASGRP4	MYL12B	RAP1B	SDCBP
Axon guidance_Homo sapiens_R-HSA-422475	Axon guidance	KO_SAL+TOL vs. KO	198/515	2.0382e-15	1.74282	67.9046	EPHB6	TRIO	ITSN1	PITPNA	ACTB	PSMD8	RPS6KA4	RPS6KA3	RPS6KA6	SYNGAP1	RPS6KA5	PPP2R1A	DPYSL2	RPS6KA2	DPYSL3	RPS6KA1	EPHB2	EPHB4	SCN1B	EPHA4	EPHA7	UNC5B	TIAM1	PSME1	TLN1	PFN1	EZR	MYL9	EPHA3	EPHA2	PDGFB	AGAP2	PDGFA	IQGAP1	MYL12A	MYL12B	NCSTN	RRAS	ST8SIA4	SPTBN1	LYN	VASP	ST8SIA2
**'m' is the total number of genes in a given pathway, 'n' is the number of genes up-regulated in Pkd1 mutant kidneys, or genes down-regulated by the treatments
The adjusted P value is computed using Fisher's exact test and is adjusted using the Benjamini-Hochberg method; P value in red indicates P ≤ 0.01
Odds ratio is computed to measure the strength of association
The combined score is a multiplication of the odds ratio by the negative natural log of the P value. It provides a balance between these two methods of ranking
[truncated: 678 more columns]

## Sheet: Table_S4
Table S4. Top ranked down-regulated Reactome pathways in Pkd1 mutant mouse kidneys but attenuated by the treatments.
Reactome hierarchy panel *top-level pathway sub-pathway	Pathway description *top-level pathway sub-pathway	Comparison	Gene overlap (**n/m)	Adjusted P-value	Odds Ratio	Combined Score	Genes in a given pathway down-regulated in Pkd1 mutant kidneys, or genes up-regulated by the treatments
*Mitochondrial metabolism, biogenesis, and mitophagy
The citric acid (TCA) cycle and respiratory electron transport_Homo sapiens_R-HSA-1428517	Mitochondrial TCA cycle and OXPHOS	KO vs. WT	121/153	4.82824e-47	3.52272	401.519	NDUFA13	NDUFA12	TACO1	NDUFA10	ATP5C1	MPC1	MPC2	PDK3	PDK2	PDK1	PDHX	SDHC	SDHD	SDHA	SDHB	COX6B1	SCO1	UQCRC1	SUCLG2	SUCLG1	UQCRC2	TMEM126B	ATP5S	COX19	NDUFB10	COX16	COX18	GLO1	ATP5J	ATP5H	UQCRH	ATP5L	LDHB	ATP5B	ATP5E	ATP5D	COX11	COX14	NDUFV3	CYC1	NDUFV2	NDUFV1	SURF1
The citric acid (TCA) cycle and respiratory electron transport_Homo sapiens_R-HSA-1428517	Mitochondrial TCA cycle and OXPHOS	KO_SAL vs. KO	116/153	7.90712e-65	5.45446	841.297	NDUFA13	NDUFA12	TACO1	NDUFA10	ATP5C1	MPC1	MPC2	BSG	PDK3	PDK2	PDK1	PDHX	SDHC	SDHD	SDHA	SDHB	COX6B1	SCO1	UQCRC1	SUCLG1	UQCRC2	TMEM126B	ATP5S	COX19	NDUFB10	GLO1	ATP5J	ATP5H	UQCRH	ATP5L	LDHB	ATP5B	ATP5E	ATP5D	COX14	NDUFV3	CYC1	NDUFV2	NDUFV1	PDHA1	ADHFE1	IDH2	CS
The citric acid (TCA) cycle and respiratory electron transport_Homo sapiens_R-HSA-1428517	Mitochondrial TCA cycle and OXPHOS	KO_TOL vs. KO	121/153	4.76208e-64	4.91516	749.29	NDUFA13	NDUFA12	TACO1	NDUFA10	ATP5C1	MPC1	MPC2	BSG	PDK3	PDK2	PDK1	PDHX	SDHC	SDHD	SDHA	SDHB	COX6B1	SCO1	UQCRC1	SUCLG2	SUCLG1	UQCRC2	TMEM126B	ATP5S	COX19	NDUFB10	COX16	NDUFB11	GLO1	ATP5J	ATP5H	UQCRH	ATP5L	LDHB	ATP5B	ATP5E	ATP5D	COX14	NDUFV3	CYC1	NDUFV2	NDUFV1	SURF1
The citric acid (TCA) cycle and respiratory electron transport_Homo sapiens_R-HSA-1428517	Mitochondrial TCA cycle and OXPHOS	KO_SAL+TOL vs. KO	121/153	8.65198e-56	4.17445	556.984	NDUFA13	NDUFA12	TACO1	NDUFA10	ATP5C1	MPC1	MPC2	BSG	PDK3	PDK2	PDK1	PDHX	SDHC	SDHD	SDHA	SDHB	COX6B1	SCO1	UQCRC1	SUCLG1	UQCRC2	TMEM126B	ATP5S	COX19	NDUFB10	COX16	NDUFB11	COX18	ATP5J	ATP5H	UQCRH	ATP5L	LDHB	ATP5B	ATP5E	ATP5D	COX11	COX14	NDUFV3	CYC1	NDUFV2	NDUFV1	PDHA1
Pyruvate metabolism and Citric Acid (TCA) cycle_Homo sapiens_R-HSA-71406	Mitochondrial TCA cycle and OXPHOS	KO vs. WT	36/48	2.03455e-12	3.34076	106.423	GLO1	DLST	PDHB	LDHB	PDPR	RXRA	NNT	MPC1	MPC2	IDH3B	PDK3	D2HGDH	DLAT	PDK2	PDK1	IDH3A	PDHX	PDHA1	MDH2	IDH3G	ADHFE1	IDH2	SDHC	SDHD	SDHA	SDHB	CS	PDP2	SUCLA2	OGDH	SUCLG2	SUCLG1	HAGH	L2HGDH	ACO2	DLD
Pyruvate metabolism and Citric Acid (TCA) cycle_Homo sapiens_R-HSA-71406	Mitochondrial TCA cycle and OXPHOS	KO_SAL vs. KO	37/48	1.61687e-20	5.54556	282.593	GLO1	DLST	PDHB	LDHB	PDPR	RXRA	NNT	MPC1	MPC2	BSG	IDH3B	PDK3	D2HGDH	DLAT	PDK2	PDK1	IDH3A	PDHX	PDHA1	MDH2	IDH3G	ADHFE1	IDH2	SDHC	SDHD	SDHA	SDHB	CS	PDP2	SUCLA2	OGDH	SUCLG1	HAGH	L2HGDH	ACO2	DLD	PPARD
Pyruvate metabolism and Citric Acid (TCA) cycle_Homo sapiens_R-HSA-71406	Mitochondrial TCA cycle and OXPHOS	KO_TOL vs. KO	36/48	2.72141e-17	4.66128	200.393	GLO1	DLST	PDHB	LDHB	PDPR	RXRA	NNT	MPC1	MPC2	BSG	IDH3B	PDK3	D2HGDH	DLAT	PDK2	PDK1	IDH3A	PDHX	PDHA1	MDH2	IDH3G	ADHFE1	IDH2	SDHC	SDHD	SDHA	SDHB	PDP2	SUCLA2	OGDH	SUCLG2	SUCLG1	HAGH	L2HGDH	ACO2	DLD
Pyruvate metabolism and Citric Acid (TCA) cycle_Homo sapiens_R-HSA-71406	Mitochondrial TCA cycle and OXPHOS	KO_SAL+TOL vs. KO	35/48	7.48075e-14	3.84886	134.679	DLST	PDHB	LDHB	PDPR	RXRA	NNT	MPC1	MPC2	BSG	IDH3B	PDK3	D2HGDH	DLAT	PDK2	PDK1	IDH3A	PDHX	PDHA1	MDH2	IDH3G	ADHFE1	IDH2	SDHC	SDHD	SDHA	SDHB	PDP2	SUCLA2	OGDH	SUCLG1	HAGH	L2HGDH	ACO2	DLD	PPARD
Pyruvate metabolism_Homo sapiens_R-HSA-70268	Mitochondrial TCA cycle and OXPHOS	KO vs. WT	16/27	0.00179702	2.63961	26.7347	PDHX	PDHA1	GLO1	PDHB	LDHB	PDPR	RXRA	PDP2	MPC1	MPC2	PDK3	DLAT	HAGH	DLD	PDK2	PDK1
Pyruvate metabolism_Homo sapiens_R-HSA-70268	Mitochondrial TCA cycle and OXPHOS	KO_SAL vs. KO	18/27	2.6919e-08	4.79616	102.962	PDHX	PDHA1	GLO1	PDHB	LDHB	PDPR	RXRA	PDP2	MPC1	MPC2	BSG	PDK3	DLAT	HAGH	DLD	PDK2	PDK1	PPARD
Pyruvate metabolism_Homo sapiens_R-HSA-70268	Mitochondrial TCA cycle and OXPHOS	KO_TOL vs. KO	17/27	2.81256e-06	3.91317	65.6718	PDHX	PDHA1	GLO1	PDHB	LDHB	PDPR	RXRA	PDP2	MPC1	MPC2	BSG	PDK3	DLAT	HAGH	DLD	PDK2	PDK1
Pyruvate metabolism_Homo sapiens_R-HSA-70268	Mitochondrial TCA cycle and OXPHOS	KO_SAL+TOL vs. KO	17/27	3.07971e-05	3.32346	47.5917	PDHX	PDHA1	PDHB	LDHB	PDPR	RXRA	PDP2	MPC1	MPC2	BSG	PDK3	DLAT	HAGH	DLD	PDK2	PDK1	PPARD
Regulation of pyruvate dehydrogenase (PDH) complex_Homo sapiens_R-HSA-204174	Mitochondrial TCA cycle and OXPHOS	KO vs. WT	11/14	0.00069769	3.49984	39.3153	PDHX	PDHA1	PDP2	PDPR	RXRA	PDK3	PDHB	DLAT	DLD	PDK2	PDK1
Regulation of pyruvate dehydrogenase (PDH) complex_Homo sapiens_R-HSA-204174	Mitochondrial TCA cycle and OXPHOS	KO_SAL vs. KO	12/14	1.74113e-07	6.1665	120.016	PDHX	PDHA1	PDP2	PDPR	RXRA	PDK3	PDHB	DLAT	DLD	PDK2	PDK1	PPARD
Regulation of pyruvate dehydrogenase (PDH) complex_Homo sapiens_R-HSA-204174	Mitochondrial TCA cycle and OXPHOS	KO_TOL vs. KO	11/14	1.99289e-05	4.88325	71.738	PDHX	PDHA1	PDP2	PDPR	RXRA	PDK3	PDHB	DLAT	DLD	PDK2	PDK1
Regulation of pyruvate dehydrogenase (PDH) complex_Homo sapiens_R-HSA-204174	Mitochondrial TCA cycle and OXPHOS	KO_SAL+TOL vs. KO	12/14	7.40855e-06	4.52438	71.7116	PDHX	PDHA1	PDP2	PDPR	RXRA	PDK3	PDHB	DLAT	DLD	PDK2	PDK1	PPARD
Citric acid cycle (TCA cycle)_Homo sapiens_R-HSA-71403	Mitochondrial TCA cycle and OXPHOS	KO vs. WT	18/19	3.11993e-09	4.2199	102.166	MDH2	IDH3G	IDH2	DLST	SDHC	SDHD	SDHA	SDHB	CS	SUCLA2	NNT	IDH3B	OGDH	SUCLG2	SUCLG1	ACO2	DLD	IDH3A
Citric acid cycle (TCA cycle)_Homo sapiens_R-HSA-71403	Mitochondrial TCA cycle and OXPHOS	KO_SAL vs. KO	17/19	2.32536e-11	6.43696	184.911	MDH2	IDH3G	IDH2	DLST	SDHC	SDHD	SDHA	SDHB	CS	SUCLA2	NNT	IDH3B	OGDH	SUCLG1	ACO2	DLD	IDH3A
Citric acid cycle (TCA cycle)_Homo sapiens_R-HSA-71403	Mitochondrial TCA cycle and OXPHOS	KO_TOL vs. KO	17/19	2.81129e-10	5.56083	146.142	MDH2	IDH3G	IDH2	DLST	SDHC	SDHD	SDHA	SDHB	SUCLA2	NNT	IDH3B	OGDH	SUCLG2	SUCLG1	ACO2	DLD	IDH3A
Citric acid cycle (TCA cycle)_Homo sapiens_R-HSA-71403	Mitochondrial TCA cycle and OXPHOS	KO_SAL+TOL vs. KO	16/19	9.62156e-08	4.445	90.4744	MDH2	IDH3G	IDH2	DLST	SDHC	SDHD	SDHA	SDHB	SUCLA2	NNT	IDH3B	OGDH	SUCLG1	ACO2	DLD	IDH3A
Respiratory electron transport, ATP synthesis by chemiosmotic coupling, and heat production by uncoupling proteins._Homo sapiens_R-HSA-163200	Mitochondrial TCA cycle and OXPHOS	KO vs. WT	89/109	9.04107e-37	3.63703	323.48	NDUFA13	COX7B	NDUFA12	TACO1	COX4I1	NDUFA10	ATP5C1	ETFA	ETFB	ATP5G3	ECSIT	UQCRFS1	COX8A	ACAD9	NDUFC2	SDHC	NDUFC1	SDHD	SDHA	ATP5F1	SDHB	COX6B1	NDUFS8	SCO1	NDUFS7	NDUFS6	NDUFS5	NDUFS4	UQCRC1	NDUFS3	NDUFS2	NDUFS1	UQCRC2	TMEM126B	ATP5S	COX19	NDUFB9	NDUFB8	NDUFB7	NDUFB10	COX16	NDUFB6	NDUFB5
Respiratory electron transport, ATP synthesis by chemiosmotic coupling, and heat production by uncoupling proteins._Homo sapiens_R-HSA-163200	Mitochondrial TCA cycle and OXPHOS	KO_SAL vs. KO	83/109	2.80258e-46	5.47819	608.751	NDUFA13	NDUFA12	TACO1	COX4I1	NDUFA10	ATP5C1	ETFA	ETFB	ATP5G3	ECSIT	UQCRFS1	COX8A	ACAD9	NDUFC2	SDHC	NDUFC1	SDHD	SDHA	ATP5F1	SDHB	COX6B1	NDUFS8	SCO1	NDUFS7	NDUFS6	NDUFS5	NDUFS4	UQCRC1	NDUFS3	NDUFS2	NDUFS1	UQCRC2	TMEM126B	ATP5S	COX19	NDUFB9	NDUFB8	NDUFB7	NDUFB10	NDUFB6	NDUFB5	NDUFB4	ATP5A1
Respiratory electron transport, ATP synthesis by chemiosmotic coupling, and heat production by uncoupling proteins._Homo sapiens_R-HSA-163200	Mitochondrial TCA cycle and OXPHOS	KO_TOL vs. KO	89/109	5.34866e-49	5.07467	595.686	NDUFA13	COX7B	NDUFA12	TACO1	COX4I1	NDUFA10	ATP5C1	ETFA	ETFB	ATP5G3	ECSIT	UQCRFS1	COX8A	ACAD9	NDUFC2	SDHC	NDUFC1	SDHD	SDHA	ATP5F1	SDHB	COX6B1	NDUFS8	SCO1	NDUFS7	NDUFS6	NDUFS5	NDUFS4	UQCRC1	NDUFS3	NDUFS2	NDUFS1	UQCRC2	TMEM126B	ATP5S	COX19	NDUFB9	NDUFB8	NDUFB7	NDUFB10	COX16	NDUFB6	NDUFB11
Respiratory electron transport, ATP synthesis by chemiosmotic coupling, and heat production by uncoupling proteins._Homo sapiens_R-HSA-163200	Mitochondrial TCA cycle and OXPHOS	KO_SAL+TOL vs. KO	90/109	2.54691e-44	4.35834	463.403	NDUFA13	COX7B	NDUFA12	TACO1	COX4I1	NDUFA10	ATP5C1	ETFA	ETFB	ATP5G3	ECSIT	UQCRFS1	COX8A	ACAD9	NDUFC2	SDHC	NDUFC1	SDHD	SDHA	ATP5F1	SDHB	COX6B1	NDUFS8	SCO1	NDUFS7	NDUFS6	NDUFS5	NDUFS4	UQCRC1	NDUFS3	NDUFS2	NDUFS1	UQCRC2	TMEM126B	ATP5S	COX19	NDUFB9	NDUFB8	NDUFB7	NDUFB10	COX16	NDUFB6	NDUFB11
Respiratory electron transport_Homo sapiens_R-HSA-611105	Mitochondrial TCA cycle and OXPHOS	KO vs. WT	78/88	2.86285e-37	3.94817	356.828	COX7B	NDUFA13	NDUFA12	COX4I1	TACO1	NDUFA10	ETFA	ETFB	ECSIT	UQCRFS1	COX8A	ACAD9	NDUFC2	NDUFC1	SDHC	SDHD	SDHA	SDHB	COX6B1	NDUFS8	NDUFS7	SCO1	NDUFS6	NDUFS5	NDUFS4	NDUFS3	UQCRC1	NDUFS2	NDUFS1	UQCRC2	TMEM126B	NDUFB9	COX19	NDUFB8	NDUFB7	NDUFB6	NDUFB10	COX16	NDUFB5	NDUFB4	COX18	NDUFB3	ETFDH
Respiratory electron transport_Homo sapiens_R-HSA-611105	Mitochondrial TCA cycle and OXPHOS	KO_SAL vs. KO	72/88	4.90648e-44	5.8862	621.994	NDUFA13	NDUFA12	COX4I1	TACO1	NDUFA10	ETFA	ETFB	ECSIT	UQCRFS1	COX8A	ACAD9	NDUFC2	NDUFC1	SDHC	SDHD	SDHA	SDHB	COX6B1	NDUFS8	NDUFS7	SCO1	NDUFS6	NDUFS5	NDUFS4	NDUFS3	UQCRC1	NDUFS2	NDUFS1	UQCRC2	TMEM126B	NDUFB9	COX19	NDUFB8	NDUFB7	NDUFB6	NDUFB10	NDUFB5	NDUFB4	NDUFB3	ETFDH	NDUFB2	UQCR11	UQCR10
Respiratory electron transport_Homo sapiens_R-HSA-611105	Mitochondrial TCA cycle and OXPHOS	KO_TOL vs. KO	78/88	1.8526e-48	5.50879	638.216	COX7B	NDUFA13	NDUFA12	COX4I1	TACO1	NDUFA10	ETFA	ETFB	ECSIT	UQCRFS1	COX8A	ACAD9	NDUFC2	NDUFC1	SDHC	SDHD	SDHA	SDHB	COX6B1	NDUFS8	NDUFS7	SCO1	NDUFS6	NDUFS5	NDUFS4	NDUFS3	UQCRC1	NDUFS2	NDUFS1	UQCRC2	TMEM126B	NDUFB9	COX19	NDUFB8	NDUFB7	NDUFB6	NDUFB10	COX16	NDUFB11	NDUFB5	NDUFB4	NDUFB3	ETFDH
Respiratory electron transport_Homo sapiens_R-HSA-611105	Mitochondrial TCA cycle and OXPHOS	KO_SAL+TOL vs. KO	79/88	2.00062e-44	4.7386	506.341	COX7B	NDUFA13	NDUFA12	COX4I1	TACO1	NDUFA10	ETFA	ETFB	ECSIT	UQCRFS1	COX8A	ACAD9	NDUFC2	NDUFC1	SDHC	SDHD	SDHA	SDHB	COX6B1	NDUFS8	NDUFS7	SCO1	NDUFS6	NDUFS5	NDUFS4	NDUFS3	UQCRC1	NDUFS2	NDUFS1	UQCRC2	TMEM126B	NDUFB9	COX19	NDUFB8	NDUFB7	NDUFB6	NDUFB10	COX16	NDUFB11	NDUFB5	NDUFB4	COX18	NDUFB3
Complex I biogenesis_Homo sapiens_R-HSA-6799198	Mitochondrial TCA cycle and OXPHOS	KO vs. WT	45/49	7.23003e-23	4.09072	229.559	NDUFB9	NDUFA13	NDUFB8	NDUFB7	NDUFB6	NDUFB10	NDUFA12	NDUFB5	NDUFB4	NDUFA10	NDUFB3	NDUFB2	ECSIT	NDUFV3	NDUFV2	NDUFV1	NDUFA9	NDUFA8	NDUFA7	TIMMDC1	NDUFA6	NDUFA5	NUBPL	NDUFA3	ACAD9	NDUFA2	NDUFA1	NDUFC2	NDUFC1	NDUFS8	NDUFS7	NDUFAF6	NDUFS6	NDUFAF7	NDUFS5	NDUFAF4	NDUFS4	NDUFAB1	NDUFS3	NDUFAF2	NDUFS2	NDUFAF3	NDUFS1
Complex I biogenesis_Homo sapiens_R-HSA-6799198	Mitochondrial TCA cycle and OXPHOS	KO_SAL vs. KO	44/49	4.14042e-30	6.46014	474.047	NDUFB9	NDUFA13	NDUFB8	NDUFB7	NDUFB6	NDUFB10	NDUFA12	NDUFB5	NDUFB4	NDUFA10	NDUFB3	NDUFB2	ECSIT	NDUFV3	NDUFV2	NDUFV1	NDUFA9	NDUFA8	NDUFA7	TIMMDC1	NDUFA6	NDUFA5	NUBPL	NDUFA3	ACAD9	NDUFA2	NDUFA1	NDUFC2	NDUFC1	NDUFS8	NDUFS7	NDUFAF6	NDUFS6	NDUFAF7	NDUFS5	NDUFAF4	NDUFS4	NDUFAB1	NDUFS3	NDUFAF2	NDUFS2	NDUFS1	TMEM126B
Complex I biogenesis_Homo sapiens_R-HSA-6799198	Mitochondrial TCA cycle and OXPHOS	KO_TOL vs. KO	47/49	9.83865e-33	5.96137	473.467	NDUFB9	NDUFA13	NDUFB8	NDUFB7	NDUFB6	NDUFB10	NDUFA12	NDUFB11	NDUFB5	NDUFB4	NDUFA10	NDUFB3	NDUFB2	ECSIT	NDUFV3	NDUFV2	NDUFV1	NDUFA9	NDUFA8	NDUFA7	TIMMDC1	NDUFA6	NDUFA5	NUBPL	NDUFA3	ACAD9	NDUFA2	NDUFA1	NDUFC2	NDUFC1	NDUFS8	NDUFS7	NDUFAF6	NDUFS6	NDUFAF7	NDUFS5	NDUFAF4	NDUFS4	NDUFAB1	NDUFAF5	NDUFS3	NDUFAF2	NDUFS2
Complex I biogenesis_Homo sapiens_R-HSA-6799198	Mitochondrial TCA cycle and OXPHOS	KO_SAL+TOL vs. KO	47/49	1.4929e-29	5.06299	363.327	NDUFB9	NDUFA13	NDUFB8	NDUFB7	NDUFB6	NDUFB10	NDUFA12	NDUFB11	NDUFB5	NDUFB4	NDUFA10	NDUFB3	NDUFB2	ECSIT	NDUFV3	NDUFV2	NDUFV1	NDUFA9	NDUFA8	NDUFA7	TIMMDC1	NDUFA6	NDUFA5	NUBPL	NDUFA3	ACAD9	NDUFA2	NDUFA1	NDUFC2	NDUFC1	NDUFS8	NDUFS7	NDUFAF6	NDUFS6	NDUFAF7	NDUFS5	NDUFAF4	NDUFS4	NDUFAB1	NDUFAF5	NDUFS3	NDUFAF2	NDUFS2
Formation of ATP by chemiosmotic coupling_Homo sapiens_R-HSA-163210	Mitochondrial TCA cycle and OXPHOS	KO vs. WT	11/16	0.0040477	3.06236	28.1892	ATP5S	ATP5B	ATP5E	ATP5A1	ATP5D	ATP5C1	ATP5J	ATP5G3	ATP5H	ATP5F1	ATP5L
Formation of ATP by chemiosmotic coupling_Homo sapiens_R-HSA-163210	Mitochondrial TCA cycle and OXPHOS	KO_SAL vs. KO	11/16	2.97288e-05	4.94604	69.3373	ATP5S	ATP5B	ATP5E	ATP5A1	ATP5D	ATP5C1	ATP5J	ATP5G3	ATP5H	ATP5F1	ATP5L
Formation of ATP by chemiosmotic coupling_Homo sapiens_R-HSA-163210	Mitochondrial TCA cycle and OXPHOS	KO_TOL vs. KO	11/16	0.000139386	4.27284	53.5062	ATP5S	ATP5B	ATP5E	ATP5A1	ATP5D	ATP5C1	ATP5J	ATP5G3	ATP5H	ATP5F1	ATP5L
Formation of ATP by chemiosmotic coupling_Homo sapiens_R-HSA-163210	Mitochondrial TCA cycle and OXPHOS	KO_SAL+TOL vs. KO	11/16	0.000656161	3.62893	39.4752	ATP5S	ATP5B	ATP5E	ATP5A1	ATP5D	ATP5C1	ATP5J	ATP5G3	ATP5H	ATP5F1	ATP5L
Mitochondrial Fatty Acid Beta-Oxidation_Homo sapiens_R-HSA-77289	Mitochondrial Fatty Acid Beta-Oxidation	KO vs. WT	16/17	3.98575e-08	4.19232	89.4074	ACADVL	ECHS1	MMAA	ECI1	MUT	HADHB	MCEE	ACADL	PCCA	PCCB	ACADM	HADH	ACAD11	ACAD10	ACADS	DECR1
Mitochondrial Fatty Acid Beta-Oxidation_Homo sapiens_R-HSA-77289	Mitochondrial Fatty Acid Beta-Oxidation	KO_SAL vs. KO	17/17	2.19838e-13	7.19424	241.644	ACADVL	ECHS1	MMAA	ECI1	MUT	HADHB	HADHA	MCEE	ACADL	PCCA	PCCB	ACADM	HADH	ACAD11	ACAD10	ACADS	DECR1
Mitochondrial Fatty Acid Beta-Oxidation_Homo sapiens_R-HSA-77289	Mitochondrial Fatty Acid Beta-Oxidation	KO_TOL vs. KO	17/17	2.66219e-12	6.21504	193.254	ACADVL	ECHS1	MMAA	ECI1	MUT	HADHB	HADHA	MCEE	ACADL	PCCA	PCCB	ACADM	HADH	ACAD11	ACAD10	ACADS	DECR1
Mitochondrial Fatty Acid Beta-Oxidation_Homo sapiens_R-HSA-77289	Mitochondrial Fatty Acid Beta-Oxidation	KO_SAL+TOL vs. KO	17/17	4.07871e-11	5.27844	149.439	ACADVL	ECHS1	MMAA	ECI1	MUT	HADHB	HADHA	MCEE	ACADL	PCCA	PCCB	ACADM	HADH	ACAD11	ACAD10	ACADS	DECR1
mitochondrial fatty acid beta-oxidation of saturated fatty acids_Homo sapiens_R-HSA-77286	Mitochondrial Fatty Acid Beta-Oxidation	KO vs. WT	7/8	0.00704355	3.89755	33.5181	HADHB	ACADVL	ECHS1	ACADL	ACADM	HADH	ACADS
mitochondrial fatty acid beta-oxidation of saturated fatty acids_Homo sapiens_R-HSA-77286	Mitochondrial Fatty Acid Beta-Oxidation	KO_SAL vs. KO	8/8	6.21597e-06	7.19424	113.633	HADHB	HADHA	ACADVL	ECHS1	ACADL	ACADM	HADH	ACADS
mitochondrial fatty acid beta-oxidation of saturated fatty acids_Homo sapiens_R-HSA-77286	Mitochondrial Fatty Acid Beta-Oxidation	KO_TOL vs. KO	8/8	2.06732e-05	6.21504	90.8837	HADHB	HADHA	ACADVL	ECHS1	ACADL	ACADM	HADH	ACADS
mitochondrial fatty acid beta-oxidation of saturated fatty acids_Homo sapiens_R-HSA-77286	Mitochondrial Fatty Acid Beta-Oxidation	KO_SAL+TOL vs. KO	8/8	7.88603e-05	5.27844	70.283	HADHB	HADHA	ACADVL	ECHS1	ACADL	ACADM	HADH	ACADS
Branched-chain amino acid catabolism_Homo sapiens_R-HSA-70895	Mitochondrial BCAA oxidation	KO vs. WT	22/23	1.18009e-11	4.26068	127.867	BCKDHA	ACAD8	MCCC2	HIBADH	SHMT1	BCKDHB	MCCC1	PPM1K	ACADSB	HSD17B10	ACAT1	BCKDK	ALDH6A1	TMLHE	AUH	IVD	DBT	BCAT1	DLD	HIBCH	BCAT2	ALDH9A1
Branched-chain amino acid catabolism_Homo sapiens_R-HSA-70895	Mitochondrial BCAA oxidation	KO_SAL vs. KO	22/23	3.06051e-16	6.88145	278.636	BCKDHA	ACAD8	MCCC2	HIBADH	SHMT1	BCKDHB	MCCC1	PPM1K	ACADSB	HSD17B10	ACAT1	BCKDK	ALDH6A1	TMLHE	AUH	IVD	DBT	BCAT1	DLD	HIBCH	BCAT2	ALDH9A1
Branched-chain amino acid catabolism_Homo sapiens_R-HSA-70895	Mitochondrial BCAA oxidation	KO_TOL vs. KO	21/23	3.57564e-13	5.6746	188.51	BCKDHA	ACAD8	MCCC2	HIBADH	SHMT1	BCKDHB	MCCC1	PPM1K	ACADSB	HSD17B10	ACAT1	BCKDK	ALDH6A1	TMLHE	AUH	IVD	DBT	DLD	HIBCH	BCAT2	ALDH9A1
Branched-chain amino acid catabolism_Homo sapiens_R-HSA-70895	Mitochondrial BCAA oxidation	KO_SAL+TOL vs. KO	22/23	2.32856e-13	5.04894	170.217	BCKDHA	ACAD8	MCCC2	HIBADH	SHMT1	BCKDHB	MCCC1	PPM1K	ACADSB	HSD17B10	ACAT1	BCKDK	ALDH6A1	TMLHE	AUH	IVD	DBT	BCAT1	DLD	HIBCH	BCAT2	ALDH9A1
Mitochondrial iron-sulfur cluster biogenesis_Homo sapiens_R-HSA-1362409	Mitochondrial Fe-S protein biogenesis	KO vs. WT	8/9	0.00196662	3.95942	39.5187	SLC25A37	NFS1	SLC25A28	LYRM4	FDX1	FDXR	FXN	ISCU
Mitochondrial iron-sulfur cluster biogenesis_Homo sapiens_R-HSA-1362409	Mitochondrial Fe-S protein biogenesis	KO_SAL vs. KO	6/9	0.00752112	4.79616	37.3729	NFS1	LYRM4	FDX1	FDXR	FXN	ISCU
Mitochondrial iron-sulfur cluster biogenesis_Homo sapiens_R-HSA-1362409	Mitochondrial Fe-S protein biogenesis	KO_TOL vs. KO	5/9	0.103676	3.4528	16.8225	NFS1	LYRM4	FDX1	FXN	ISCU
Mitochondrial iron-sulfur cluster biogenesis_Homo sapiens_R-HSA-1362409	Mitochondrial Fe-S protein biogenesis	KO_SAL+TOL vs. KO	8/9	0.000439397	4.69194	53.028	SLC25A37	NFS1	SLC25A28	LYRM4	FDX1	FDXR	FXN	ISCU
Mitochondrial protein import_Homo sapiens_R-HSA-1268020	Mitochondrial protein import	KO vs. WT	45/54	4.78449e-19	3.71195	175.257	COX19	TOMM40	TIMM9	ATP5A1	COX17	TIMM13	HSCB	TIMM10	TAZ	TIMM50	HSPD1	CHCHD4	ATP5B	CHCHD2	SAMM50	GRPEL1	LDHD	GRPEL2	TIMM17A	PMPCB	TIMM17B	PMPCA	CYC1	HSPA9	TIMM8B	DNAJC19	MTX1	MTX2	IDH3G	PAM16	TIMM22	TIMM44	TIMM21	BCS1L	GFER	CS	COQ2	TOMM70A	VDAC1	ACO2	SLC25A12	FXN	TOMM5
Mitochondrial protein import_Homo sapiens_R-HSA-1268020	Mitochondrial protein import	KO_SAL vs. KO	34/54	1.1414e-14	4.52971	166.371	COX19	TIMM9	ATP5A1	COX17	TIMM13	HSCB	TIMM50	HSPD1	CHCHD4	ATP5B	CHCHD2	SAMM50	GRPEL1	LDHD	TIMM17A	PMPCB	TIMM17B	PMPCA	CYC1	HSPA9	TIMM8B	DNAJC19	MTX2	IDH3G	TIMM44	TIMM21	CS	COQ2	VDAC1	ACO2	SLC25A12	FXN	SLC25A13	TOMM6
Mitochondrial protein import_Homo sapiens_R-HSA-1268020	Mitochondrial protein import	KO_TOL vs. KO	37/54	1.16659e-15	4.25845	166.73	COX19	TIMM9	ATP5A1	COX17	TIMM13	HSCB	TIMM10	TIMM50	HSPD1	CHCHD4	ATP5B	CHCHD2	SAMM50	GRPEL1	LDHD	GRPEL2	TIMM17A	PMPCB	TIMM17B	PMPCA	CYC1	HSPA9	TIMM8B	DNAJC19	MTX2	IDH3G	TIMM22	TIMM44	TIMM21	GFER	COQ2	TOMM70A	VDAC1	ACO2	SLC25A12	FXN	SLC25A13
Mitochondrial protein import_Homo sapiens_R-HSA-1268020	Mitochondrial protein import	KO_SAL+TOL vs. KO	41/54	2.21636e-17	4.0077	173.466	COX19	TIMM9	ATP5A1	COX17	TIMM13	HSCB	TIMM10	TIMM50	HSPD1	CHCHD4	ATP5B	CHCHD2	SAMM50	GRPEL1	LDHD	GRPEL2	TIMM17A	PMPCB	TIMM17B	PMPCA	CYC1	HSPA9	TIMM8B	DNAJC19	MTX1	MTX2	IDH3G	TIMM23	TIMM44	TIMM21	BCS1L	GFER	COQ2	TOMM70A	VDAC1	ACO2	SLC25A12	FXN	TOMM5	SLC25A13	TOMM6
Mitochondrial tRNA aminoacylation_Homo sapiens_R-HSA-379726	Mitochondrial tRNA aminoacylation	KO vs. WT	12/21	0.0187684	2.54534	18.8782	RARS2	LARS2	PPA2	MARS2	NARS2	DARS2	IARS2	TARS2	HARS2	YARS2	CARS2	FARS2
Mitochondrial tRNA aminoacylation_Homo sapiens_R-HSA-379726	Mitochondrial tRNA aminoacylation	KO_SAL vs. KO	10/21	0.0041646	3.42583	28.9301	RARS2	LARS2	PPA2	NARS2	DARS2	TARS2	HARS2	YARS2	CARS2	FARS2
Mitochondrial tRNA aminoacylation_Homo sapiens_R-HSA-379726	Mitochondrial tRNA aminoacylation	KO_TOL vs. KO	10/21	0.0135345	2.95954	21.394	RARS2	LARS2	PPA2	NARS2	DARS2	IARS2	TARS2	HARS2	YARS2	FARS2
Mitochondrial tRNA aminoacylation_Homo sapiens_R-HSA-379726	Mitochondrial tRNA aminoacylation	KO_SAL+TOL vs. KO	12/21	0.00315773	3.01625	27.4537	RARS2	LARS2	PPA2	NARS2	DARS2	IARS2	TARS2	HARS2	YARS2	CARS2	EARS2	FARS2
Mitochondrial translation_Homo sapiens_R-HSA-5368287	Mitochondrial translation initiation, elongation, termination	KO vs. WT	72/90	1.69478e-28	3.56347	248.262	MRPS17	MRPS15	MTFMT	GFM1	GFM2	MRPS11	MRPS12	MRPL38	MRPL39	MRPL36	MRPL37	MRPL34	MRPL35	MRPL32	MRPL41	MRPL4	MRPL42	MRPL3	MRPL2	MRPL40	MRPL1	MRPL9	CHCHD1	MRPS28	TSFM	MRPS26	MRPS27	MRPS24	MRPS22	MRPS23	MRPL49	MRPS18A	MRPS21	MRPL47	MRPL48	MRPS7	MRPL45	MRPS6	MRPL46	MRPS5	MRPL43	MRPL44	MRPL53
Mitochondrial translation_Homo sapiens_R-HSA-5368287	Mitochondrial translation initiation, elongation, termination	KO_SAL vs. KO	52/90	4.08235e-20	4.15667	206.485	MRPS15	GFM1	GFM2	MRPL38	MRPL39	MRPS10	MRPL37	MRPL34	MRPL35	MRPL4	MRPL42	MRPL2	CHCHD1	MRPS28	MRPS27	MRPS24	MRPS22	MRPS23	MRPL49	MRPS21	MRPL47	MRPL48	MRPS7	MRPL45	MRPS6	MRPL46	MRPS5	MRPL43	MRPL53	MRPL50	MRPL51	AURKAIP1	MRRF	DAP3	MRPS35	MRPS33	MRPL18	MRPS31	MRPL16	MTIF3	MRPL15	MRPS30	MRPL12
Mitochondrial translation_Homo sapiens_R-HSA-5368287	Mitochondrial translation initiation, elongation, termination	KO_TOL vs. KO	61/90	1.52773e-25	4.21242	264.043	MRPS15	MTFMT	GFM1	GFM2	MRPL38	MRPL39	MRPL36	MRPL37	MRPL34	MRPL35	MRPL32	MRPL4	MRPL42	MRPL3	MRPL2	MRPL1	CHCHD1	MRPS28	TSFM	MRPS26	MRPS27	MRPS24	MRPS25	MRPS22	MRPS23	MRPL49	MRPS18A	MRPS21	MRPL47	MRPL48	MRPS7	MRPL45	MRPS6	MRPL46	MRPS5	MRPL43	MRPL44	MRPL53	MRPL50	MRPL51	AURKAIP1	MRRF	DAP3
Mitochondrial translation_Homo sapiens_R-HSA-5368287	Mitochondrial translation initiation, elongation, termination	KO_SAL+TOL vs. KO	70/90	4.21271e-31	4.10545	310.642	MRPS17	MRPS15	MTFMT	GFM1	GFM2	MRPS11	MRPS12	MRPL38	MRPL39	MRPL36	MRPL37	MRPL34	MRPL35	MRPL32	MRPL41	MRPL4	MRPL42	MRPL2	MRPL40	MRPL1	CHCHD1	MRPS28	TSFM	MRPS27	MRPS24	MRPS25	MRPS22	MRPS23	MRPL49	MRPS18A	MRPS21	MRPL47	MRPL48	MRPS7	MRPL45	MRPS6	MRPL46	MRPS5	MRPL43	MRPL44	MRPL53	MRPS9	MRPL50
Mitochondrial translation initiation_Homo sapiens_R-HSA-5368286	Mitochondrial translation initiation	KO vs. WT	67/84	2.27229e-26	3.55287	229.472	MRPS17	MRPS15	MTFMT	MRPS11	MRPS12	MRPL38	MRPL39	MRPL36	MRPL37	MRPL34	MRPL35	MRPL32	MRPL41	MRPL4	MRPL42	MRPL3	MRPL2	MRPL40	MRPL1	MRPL9	CHCHD1	MRPS28	MRPS26	MRPS27	MRPS24	MRPS22	MRPS23	MRPL49	MRPS18A	MRPS21	MRPL47	MRPL48	MRPS7	MRPL45	MRPS6	MRPL46	MRPS5	MRPL43	MRPL44	MRPL53	MRPS9	MRPL50	MRPL51
Mitochondrial translation initiation_Homo sapiens_R-HSA-5368286	Mitochondrial translation initiation	KO_SAL vs. KO	49/84	3.34651e-19	4.19664	199.241	MRPS15	MRPL38	MRPL39	MRPS10	MRPL37	MRPL34	MRPL35	MRPL4	MRPL42	MRPL2	CHCHD1	MRPS28	MRPS27	MRPS24	MRPS22	MRPS23	MRPL49	MRPS21	MRPL47	MRPL48	MRPS7	MRPL45	MRPS6	MRPL46	MRPS5	MRPL43	MRPL53	MRPL50	MRPL51	AURKAIP1	DAP3	MRPS35	MRPS33	MRPL18	MRPS31	MRPL16	MTIF3	MRPL15	MRPS30	MRPL12	MRPL13	MRPL54	MRPL10
Mitochondrial translation initiation_Homo sapiens_R-HSA-5368286	Mitochondrial translation initiation	KO_TOL vs. KO	57/84	6.62139e-24	4.21735	247.807	MRPS15	MTFMT	MRPL38	MRPL39	MRPL36	MRPL37	MRPL34	MRPL35	MRPL32	MRPL4	MRPL42	MRPL3	MRPL2	MRPL1	CHCHD1	MRPS28	MRPS26	MRPS27	MRPS24	MRPS25	MRPS22	MRPS23	MRPL49	MRPS18A	MRPS21	MRPL47	MRPL48	MRPS7	MRPL45	MRPS6	MRPL46	MRPS5	MRPL43	MRPL44	MRPL53	MRPL50	MRPL51	AURKAIP1	DAP3	MRPS35	MRPS33	MRPL18	MRPS34
Mitochondrial translation initiation_Homo sapiens_R-HSA-5368286	Mitochondrial translation initiation	KO_SAL+TOL vs. KO	66/84	8.0959e-30	4.14734	300.796	MRPS17	MRPS15	MTFMT	MRPS11	MRPS12	MRPL38	MRPL39	MRPL36	MRPL37	MRPL34	MRPL35	MRPL32	MRPL41	MRPL4	MRPL42	MRPL2	MRPL40	MRPL1	CHCHD1	MRPS28	MRPS27	MRPS24	MRPS25	MRPS22	MRPS23	MRPL49	MRPS18A	MRPS21	MRPL47	MRPL48	MRPS7	MRPL45	MRPS6	MRPL46	MRPS5	MRPL43	MRPL44	MRPL53	MRPS9	MRPL50	MRPL51	AURKAIP1	DAP3
Mitochondrial translation elongation_Homo sapiens_R-HSA-5389840	Mitochondrial translation elongation	KO vs. WT	66/84	2.23461e-25	3.49984	217.04	MRPS17	MRPS15	GFM1	MRPS11	MRPS12	MRPL38	MRPL39	MRPL36	MRPL37	MRPL34	MRPL35	MRPL32	MRPL41	MRPL4	MRPL42	MRPL3	MRPL2	MRPL40	MRPL1	MRPL9	CHCHD1	MRPS28	TSFM	MRPS26	MRPS27	MRPS24	MRPS22	MRPS23	MRPL49	MRPS18A	MRPS21	MRPL47	MRPL48	MRPS7	MRPL45	MRPS6	MRPL46	MRPS5	MRPL43	MRPL44	MRPL53	MRPS9	MRPL50
Mitochondrial translation elongation_Homo sapiens_R-HSA-5389840	Mitochondrial translation elongation	KO_SAL vs. KO	49/84	3.06763e-19	4.19664	199.241	MRPS15	GFM1	MRPL38	MRPL39	MRPS10	MRPL37	MRPL34	MRPL35	MRPL4	MRPL42	MRPL2	CHCHD1	MRPS28	MRPS27	MRPS24	MRPS22	MRPS23	MRPL49	MRPS21	MRPL47	MRPL48	MRPS7	MRPL45	MRPS6	MRPL46	MRPS5	MRPL43	MRPL53	MRPL50	MRPL51	AURKAIP1	DAP3	MRPS35	MRPS33	MRPL18	MRPS31	MRPL16	MRPL15	MRPS30	MRPL12	MRPL13	MRPL54	MRPL10
Mitochondrial translation elongation_Homo sapiens_R-HSA-5389840	Mitochondrial translation elongation	KO_TOL vs. KO	57/84	5.14997e-24	4.21735	247.807	MRPS15	GFM1	MRPL38	MRPL39	MRPL36	MRPL37	MRPL34	MRPL35	MRPL32	MRPL4	MRPL42	MRPL3	MRPL2	MRPL1	CHCHD1	MRPS28	TSFM	MRPS26	MRPS27	MRPS24	MRPS25	MRPS22	MRPS23	MRPL49	MRPS18A	MRPS21	MRPL47	MRPL48	MRPS7	MRPL45	MRPS6	MRPL46	MRPS5	MRPL43	MRPL44	MRPL53	MRPL50	MRPL51	AURKAIP1	DAP3	MRPS35	MRPS33	MRPL18
Mitochondrial translation elongation_Homo sapiens_R-HSA-5389840	Mitochondrial translation elongation	KO_SAL+TOL vs. KO	65/84	8.19234e-29	4.08451	285.129	MRPS17	MRPS15	GFM1	MRPS11	MRPS12	MRPL38	MRPL39	MRPL36	MRPL37	MRPL34	MRPL35	MRPL32	MRPL41	MRPL4	MRPL42	MRPL2	MRPL40	MRPL1	CHCHD1	MRPS28	TSFM	MRPS27	MRPS24	MRPS25	MRPS22	MRPS23	MRPL49	MRPS18A	MRPS21	MRPL47	MRPL48	MRPS7	MRPL45	MRPS6	MRPL46	MRPS5	MRPL43	MRPL44	MRPL53	MRPS9	MRPL50	MRPL51	AURKAIP1
Mitochondrial translation termination_Homo sapiens_R-HSA-5419276	Mitochondrial translation termination	KO vs. WT	67/84	1.94768e-26	3.55287	229.472	MRPS17	MRPS15	GFM2	MRPS11	MRPS12	MRPL38	MRPL39	MRPL36	MRPL37	MRPL34	MRPL35	MRPL32	MRPL41	MRPL4	MRPL42	MRPL3	MRPL2	MRPL40	MRPL1	MRPL9	CHCHD1	MRPS28	MRPS26	MRPS27	MRPS24	MRPS22	MRPS23	MRPL49	MRPS18A	MRPS21	MRPL47	MRPL48	MRPS7	MRPL45	MRPS6	MRPL46	MRPS5	MRPL43	MRPL44	MRPL53	MRPS9	MRPL50	MRPL51
Mitochondrial translation termination_Homo sapiens_R-HSA-5419276	Mitochondrial translation termination	KO_SAL vs. KO	50/84	4.52242e-20	4.28229	212.737	MRPS15	GFM2	MRPL38	MRPL39	MRPS10	MRPL37	MRPL34	MRPL35	MRPL4	MRPL42	MRPL2	CHCHD1	MRPS28	MRPS27	MRPS24	MRPS22	MRPS23	MRPL49	MRPS21	MRPL47	MRPL48	MRPS7	MRPL45	MRPS6	MRPL46	MRPS5	MRPL43	MRPL53	MRPL50	MRPL51	AURKAIP1	MRRF	DAP3	MRPS35	MRPS33	MRPL18	MRPS31	MRPL16	MRPL15	MRPS30	MRPL12	MRPL13	MRPL54
Mitochondrial translation termination_Homo sapiens_R-HSA-5419276	Mitochondrial translation termination	KO_TOL vs. KO	57/84	5.79372e-24	4.21735	247.807	MRPS15	GFM2	MRPL38	MRPL39	MRPL36	MRPL37	MRPL34	MRPL35	MRPL32	MRPL4	MRPL42	MRPL3	MRPL2	MRPL1	CHCHD1	MRPS28	MRPS26	MRPS27	MRPS24	MRPS25	MRPS22	MRPS23	MRPL49	MRPS18A	MRPS21	MRPL47	MRPL48	MRPS7	MRPL45	MRPS6	MRPL46	MRPS5	MRPL43	MRPL44	MRPL53	MRPL50	MRPL51	AURKAIP1	MRRF	DAP3	MRPS35	MRPS33	MRPL18
Mitochondrial translation termination_Homo sapiens_R-HSA-5419276	Mitochondrial translation termination	KO_SAL+TOL vs. KO	65/84	9.21638e-29	4.08451	285.129	MRPS17	MRPS15	GFM2	MRPS11	MRPS12	MRPL38	MRPL39	MRPL36	MRPL37	MRPL34	MRPL35	MRPL32	MRPL41	MRPL4	MRPL42	MRPL2	MRPL40	MRPL1	CHCHD1	MRPS28	MRPS27	MRPS24	MRPS25	MRPS22	MRPS23	MRPL49	MRPS18A	MRPS21	MRPL47	MRPL48	MRPS7	MRPL45	MRPS6	MRPL46	MRPS5	MRPL43	MRPL44	MRPL53	MRPS9	MRPL50	MRPL51	AURKAIP1	MRRF
Organelle biogenesis and maintenance_Homo sapiens_R-HSA-1852241	Mitochondrial biogenesis & cilium assembly	KO vs. WT	123/326	1.87229e-08	1.68063	37.1936	MTFMT	TRAF3IP1	CHCHD1	MRPS18A	POLRMT	LZTFL1	TUBA4A	IFT88	TFAM	AURKAIP1	DAP3	UNC119B	ARL6	MRPL18	ARL3	MRPL16	MRPL14	MRPL15	MRPL12	MRPL13	MRPL10	MRPL11	MRPL20	ATP5B	TTC21B	NPHP3	PPARGC1A	RAB11FIP3	PPARGC1B	BBS2	ESRRA	RAB3IP	IFT122	NR1D1	MRPL24	MRPL22	CYCS	MRPS17	MRPS15	GFM1	GFM2	CETN2	MRPS11
Organelle biogenesis and maintenance_Homo sapiens_R-HSA-1852241	Mitochondrial biogenesis & cilium assembly	KO_SAL vs. KO	85/326	1.798e-07	1.8758	36.5092	MRPS15	GFM1	GFM2	IFT172	CETN2	MRPL38	MRPL39	MRPS10	MRPL37	TFB1M	MRPL34	MRPL35	PRKAG3	MRPL4	MRPL42	MRPL2	BBS7	NINL	CHCHD1	NCOA1	MRPS28	MKKS	MRPS27	MRPS24	MRPS22	MRPS23	MRPL49	MRPS21	MRPL47	TFB2M	MRPL48	MRPS7	WDR34	MRPL45	POLRMT	MRPS6	MRPL46	DYNLL2	MRPS5	MRPL43	LZTFL1	TUBA4A	SIRT3
Organelle biogenesis and maintenance_Homo sapiens_R-HSA-1852241	Mitochondrial biogenesis & cilium assembly	KO_TOL vs. KO	97/326	2.28503e-08	1.84926	40.2201	MTFMT	IFT172	CHCHD1	MRPS18A	LZTFL1	TUBA4A	TFAM	AURKAIP1	DAP3	UNC119B	ARL6	MRPL18	ARL3	MRPL16	MRPL15	MRPL12	MRPL13	MRPL10	MRPL11	ATP5B	TTC21B	NPHP3	PPARGC1A	RAB11FIP3	PPARGC1B	BBS2	RAB3IP	IFT122	MRPL21	MRPL22	CYCS	CEP89	MRPS15	GFM1	GFM2	CETN2	MRPL38	MRPL39	MRPL36	MRPL37	TFB1M	MRPL34	MRPL35
Organelle biogenesis and maintenance_Homo sapiens_R-HSA-1852241	Mitochondrial biogenesis & cilium assembly	KO_SAL+TOL vs. KO	115/326	1.3486e-10	1.86203	50.3031	MTFMT	IFT172	CHCHD1	MRPS18A	POLRMT	LZTFL1	TUBA4A	TFAM	AURKAIP1	DAP3	UNC119B	ARL6	MRPL18	ARL3	MRPL16	MRPL14	MRPL15	MRPL12	MRPL13	MRPL10	MRPL11	ATP5B	TTC21B	NPHP3	PPARGC1A	RAB11FIP3	PPARGC1B	BBS2	RAB3IP	MRPL28	IFT122	NR1D1	MRPL22	MRPL30	AHI1	CYCS	CEP89	MRPS17	MRPS15	GFM1	GFM2	CETN2	MRPS11
Mitophagy_Homo sapiens_R-HSA-5205647	Mitophagy	KO vs. WT	15/22	0.000340178	3.03705	36.5152	TOMM40	MTERF3	PARK2	ATG12	PINK1	MAP1LC3A	TOMM70A	UBC	MFN1	MFN2	VDAC1	UBA52	TOMM5	ATG5	TOMM6
Mitophagy_Homo sapiens_R-HSA-5205647	Mitophagy	KO_SAL vs. KO	10/22	0.00644226	3.27011	26.0666	PINK1	MTERF3	MFN1	MFN2	VDAC1	UBA52	PARK2	ATG12	ATG5	TOMM6
Mitophagy_Homo sapiens_R-HSA-5205647	Mitophagy	KO_TOL vs. KO	10/22	0.0207494	2.82502	19.1464	PINK1	MTERF3	TOMM70A	UBC	MFN1	MFN2	VDAC1	PARK2	ATG12	ATG5
Mitophagy_Homo sapiens_R-HSA-5205647	Mitophagy	KO_SAL+TOL vs. KO	13/22	0.00114607	3.11908	31.9839	MTERF3	PARK2	ATG12	PINK1	TOMM70A	UBC	MFN1	MFN2	VDAC1	UBA52	TOMM5	ATG5	TOMM6
Pink/Parkin Mediated Mitophagy_Homo sapiens_R-HSA-5205685	Mitophagy	KO vs. WT	15/22	0.000353262	3.03705	36.5152	TOMM40	MTERF3	PARK2	ATG12	PINK1	MAP1LC3A	TOMM70A	UBC	MFN1	MFN2	VDAC1	UBA52	TOMM5	ATG5	TOMM6
Pink/Parkin Mediated Mitophagy_Homo sapiens_R-HSA-5205685	Mitophagy	KO_SAL vs. KO	10/22	0.00652179	3.27011	26.0666	PINK1	MTERF3	MFN1	MFN2	VDAC1	UBA52	PARK2	ATG12	ATG5	TOMM6
Pink/Parkin Mediated Mitophagy_Homo sapiens_R-HSA-5205685	Mitophagy	KO_TOL vs. KO	10/22	0.0209994	2.82502	19.1464	PINK1	MTERF3	TOMM70A	UBC	MFN1	MFN2	VDAC1	PARK2	ATG12	ATG5
Pink/Parkin Mediated Mitophagy_Homo sapiens_R-HSA-5205685	Mitophagy	KO_SAL+TOL vs. KO	13/22	0.00117099	3.11908	31.9839	MTERF3	PARK2	ATG12	PINK1	TOMM70A	UBC	MFN1	MFN2	VDAC1	UBA52	TOMM5	ATG5	TOMM6
*Metabolism_Homo sapiens_R-HSA-1430728	*Metabolic pathway	KO vs. WT	688/1908	2.49903e-43	1.60618	168.223	CDA	GLDC	ATP5C1	SLC4A1	ENO3	PSMD6	NSDHL	SCP2	PSMD4	PSMD5	NAMPT	PSMD3	FDXR	LRAT	MLYCD	PIP4K2C	XYLB	GAMT	GSTK1	CUBN	ACOT8	STARD5	SECISBP2	PRKCA	PHKA2	UPB1	SLC5A6	ADCY9	SLC5A9	SCO1	MTHFD1	ETHE1	HMBS	PSME4	FDX1	UQCRC1	FAR1	TMEM126B	PRKD1	UQCRC2	CYP2E1	ADPRM	IDO2
*Metabolism_Homo sapiens_R-HSA-1430728	*Metabolic pathway	KO_SAL vs. KO	618/1908	1.08568e-103	2.33021	569.543	CDA	GLDC	ATP5C1	SLC4A1	ENO3	AS3MT	NSDHL	SCP2	PSMD5	NAMPT	FDXR	MLYCD	PIP4K2C	XYLB	GAMT	GSTK1	CUBN	STARD4	ACOT8	STARD5	UPB1	SLC5A6	ADCY9	SLC5A9	SCO1	MTHFD1	ETHE1	HMBS	PSME4	FDX1	UQCRC1	ACOT1	FAR1	TMEM126B	PRKD1	UQCRC2	CYP2E1	ADPRM	IDO2	HPD	UBA52	PI4K2A	ACOT4
*Metabolism_Homo sapiens_R-HSA-1430728	*Metabolic pathway	KO_TOL vs. KO	647/1908	2.03968e-88	2.10751	440.992	CDA	GLDC	ATP5C1	SLC4A1	PSMD6	AS3MT	NSDHL	SCP2	PSMD4	PSMD5	NAMPT	LRAT	MLYCD	PIP4K2C	XYLB	GAMT	GSTK1	CUBN	STARD4	ACOT8	STARD5	UPB1	SLC5A6	ADCY9	SLC5A9	SCO1	MTHFD1	ETHE1	HMBS	PSME4	FDX1	UQCRC1	FAR1	TMEM126B	PRKD1	UQCRC2	CYP2E1	ADPRM	IDO2	ACOT6	HPD	ACOT4	LIPT1
*Metabolism_Homo sapiens_R-HSA-1430728	*Metabolic pathway	KO_SAL+TOL vs. KO	694/1908	7.22175e-77	1.91993	350.686	CDA	GLDC	ATP5C1	SLC4A1	PSMD6	AS3MT	NSDHL	SCP2	PSMD4	PSMD5	NAMPT	PSMD3	FDXR	LRAT	MLYCD	XYLB	GAMT	GSTK1	CUBN	STARD4	ACOT8	STARD5	PHKA1	UPB1	SLC5A6	ADCY9	SLC5A9	SCO1	MTHFD1	ETHE1	PSME4	FDX1	UQCRC1	ACOT1	FAR1	TMEM126B	PRKD1	UQCRC2	CYP2E1	ADPRM	IDO2	ACOT6	HPD
Metabolism of amino acids and derivatives_Homo sapiens_R-HSA-71291	Amino acid metabolism	KO vs. WT	133/335	7.88424e-11	1.76844	49.5723	GLDC	CCBL2	CCBL1	HNMT	CNDP2	PSMD6	HYKK	PSMD4	PSMD5	IYD	PSMD3	GLUL	GAMT	MCCC2	PDHX	HGD	SECISBP2	MCCC1	DIO1	PIPOX	KMO	GCAT	ETHE1	PSME4	SMS	IDO2	ALDH7A1	HPD	UBA52	GCDH	LIPT1	PSMD12	PSMD13	SHMT1	ASMT	MRI1	LIAS	OAZ1	OAZ2	ACMSD	ACAT1	AFMID	ASL
Metabolism of amino acids and derivatives_Homo sapiens_R-HSA-71291	Amino acid metabolism	KO_SAL vs. KO	117/335	2.12677e-20	2.51262	127.014	GLDC	CCBL2	CCBL1	HNMT	CNDP2	HYKK	PSMD5	IYD	PSPH	GAMT	MCCC2	PDHX	HGD	MCCC1	DIO1	PIPOX	KMO	GCAT	ETHE1	PSME4	SMS	IDO2	ALDH7A1	HPD	UBA52	GCDH	LIPT1	SHMT1	MRI1	LIAS	ACMSD	ACAT1	AFMID	ASL	PRODH	EEFSEC	DARS	PDHA1	GOT1	AGXT2	GOT2	ACADSB	QDPR
Metabolism of amino acids and derivatives_Homo sapiens_R-HSA-71291	Amino acid metabolism	KO_TOL vs. KO	127/335	3.13113e-20	2.35615	117.668	GLDC	CCBL2	CCBL1	HNMT	CNDP2	PSMD6	HYKK	PSMD4	PSMD5	IYD	GLUL	PSPH	GAMT	MCCC2	PDHX	HGD	MCCC1	DIO1	SLC6A12	PIPOX	KMO	GCAT	ETHE1	PSME4	SMS	IDO2	ALDH7A1	HPD	GCDH	LIPT1	PSMD12	SHMT1	MRI1	LIAS	OAZ1	OAZ2	ACMSD	ACAT1	AFMID	ASL	PRODH	EEFSEC	DARS
Metabolism of amino acids and derivatives_Homo sapiens_R-HSA-71291	Amino acid metabolism	KO_SAL+TOL vs. KO	129/335	4.15779e-15	2.03259	77.1611	GLDC	CCBL2	CCBL1	HNMT	CNDP2	PSMD6	HYKK	PSMD4	PSMD5	IYD	PSMD3	GLUL	PSPH	GAMT	MCCC2	PDHX	HGD	MCCC1	DIO1	SLC6A12	PIPOX	KMO	GCAT	ETHE1	PSME4	SMS	IDO2	ALDH7A1	HPD	UBA52	GCDH	LIPT1	PSMD12	SHMT1	MRI1	LIAS	OAZ1	ACMSD	ACAT1	AMDHD1	AFMID	ASL	PRODH
Sulfur amino acid metabolism_Homo sapiens_R-HSA-1614635	Amino acid metabolism	KO vs. WT	17/25	9.47295e-05	3.02895	40.6469	AHCY	BHMT2	MRI1	MTR	SQRDL	CSAD	SUOX	CNDP2	GCLC	TST	CBS	ADI1	CTH	ETHE1	SLC25A10	GCLM	CDO1
Sulfur amino acid metabolism_Homo sapiens_R-HSA-1614635	Amino acid metabolism	KO_SAL vs. KO	18/25	3.94444e-09	5.17986	121.546	AHCY	GOT1	BHMT2	MRI1	MTR	SQRDL	CSAD	SUOX	CNDP2	GCLC	TST	CBS	ADI1	CTH	ETHE1	SLC25A10	GCLM	CDO1
Sulfur amino acid metabolism_Homo sapiens_R-HSA-1614635	Amino acid metabolism	KO_TOL vs. KO	17/25	5.5973e-07	4.22623	78.2273	AHCY	BHMT2	MRI1	MTR	SQRDL	CSAD	SUOX	CNDP2	GCLC	TST	CBS	ADI1	CTH	ETHE1	SLC25A10	GCLM	CDO1
Sulfur amino acid metabolism_Homo sapiens_R-HSA-1614635	Amino acid metabolism	KO_SAL+TOL vs. KO	18/25	7.40086e-07	3.80048	69.4403	AHCY	GOT1	BHMT2	MRI1	MTR	SQRDL	CSAD	SUOX	CNDP2	GCLC	TST	CBS	ADI1	CTH	ETHE1	SLC25A10	GCLM	CDO1
Degradation of cysteine and homocysteine_Homo sapiens_R-HSA-1614558	Amino acid metabolism	KO vs. WT	8/9	0.00202281	3.95942	39.5187	TST	CTH	ETHE1	SLC25A10	SQRDL	SUOX	CSAD	CDO1
Degradation of cysteine and homocysteine_Homo sapiens_R-HSA-1614558	Amino acid metabolism	KO_SAL vs. KO	8/9	3.87838e-05	6.39488	87.7975	TST	CTH	ETHE1	SLC25A10	SQRDL	SUOX	CSAD	CDO1
Degradation of cysteine and homocysteine_Homo sapiens_R-HSA-1614558	Amino acid metabolism	KO_TOL vs. KO	8/9	0.000134968	5.52448	69.4976	TST	CTH	ETHE1	SLC25A10	SQRDL	SUOX	CSAD	CDO1
Degradation of cysteine and homocysteine_Homo sapiens_R-HSA-1614558	Amino acid metabolism	KO_SAL+TOL vs. KO	8/9	0.000449859	4.69194	53.028	TST	CTH	ETHE1	SLC25A10	SQRDL	SUOX	CSAD	CDO1
Glyoxylate metabolism and glycine degradation_Homo sapiens_R-HSA-389661	Amino acid metabolism	KO vs. WT	21/25	9.97953e-09	3.74165	85.7681	BCKDHA	LIPT1	PDHX	PDHA1	GLDC	AGXT2	BCKDHB	AMT	DLST	PDHB	LIAS	DDO	DHTKD1	GNMT	GRHPR	DAO	DBT	NDUFAB1	OGDH	DLAT	DLD
Glyoxylate metabolism and glycine degradation_Homo sapiens_R-HSA-389661	Amino acid metabolism	KO_SAL vs. KO	21/25	5.18877e-13	6.04317	197.155	BCKDHA	LIPT1	PDHX	PDHA1	GLDC	AGXT2	BCKDHB	AMT	DLST	PDHB	LIAS	DDO	DHTKD1	GNMT	GRHPR	DAO	DBT	NDUFAB1	OGDH	DLAT	DLD
Glyoxylate metabolism and glycine degradation_Homo sapiens_R-HSA-389661	Amino acid metabolism	KO_TOL vs. KO	21/25	1.02711e-11	5.22063	154.734	BCKDHA	LIPT1	PDHX	PDHA1	GLDC	AGXT2	BCKDHB	AMT	DLST	PDHB	LIAS	DDO	DHTKD1	GNMT	GRHPR	DAO	DBT	NDUFAB1	OGDH	DLAT	DLD
Glyoxylate metabolism and glycine degradation_Homo sapiens_R-HSA-389661	Amino acid metabolism	KO_SAL+TOL vs. KO	21/25	2.55556e-10	4.43389	116.742	BCKDHA	LIPT1	PDHX	PDHA1	GLDC	AGXT2	BCKDHB	AMT	DLST	PDHB	LIAS	DDO	DHTKD1	GNMT	GRHPR	DAO	DBT	NDUFAB1	OGDH	DLAT	DLD
Histidine, lysine, phenylalanine, tyrosine, proline and tryptophan catabolism_Homo sapiens_R-HSA-6788656	Amino acid metabolism	KO vs. WT	29/41	5.85057e-09	3.15063	74.0939	GCDH	HAAO	CCBL2	CCBL1	DLST	HNMT	FTCD	ACMSD	HYKK	AFMID	SLC25A21	PCBD1	PRODH	AASS	HGD	AADAT	PIPOX	FAH	KMO	GSTZ1	ALDH4A1	QDPR	UROC1	PAH	OGDH	IDO2	ALDH7A1	HPD	DLD
Histidine, lysine, phenylalanine, tyrosine, proline and tryptophan catabolism_Homo sapiens_R-HSA-6788656	Amino acid metabolism	KO_SAL vs. KO	28/41	2.22897e-13	4.91314	165.238	GCDH	HAAO	CCBL2	CCBL1	DLST	HNMT	ACMSD	HYKK	AFMID	SLC25A21	PCBD1	PRODH	AASS	HGD	AADAT	PIPOX	FAH	KMO	GSTZ1	ALDH4A1	QDPR	UROC1	PAH	OGDH	IDO2	ALDH7A1	HPD	DLD
Histidine, lysine, phenylalanine, tyrosine, proline and tryptophan catabolism_Homo sapiens_R-HSA-6788656	Amino acid metabolism	KO_TOL vs. KO	29/41	8.36856e-13	4.396	142.03	GCDH	HAAO	CCBL2	CCBL1	DLST	HNMT	FTCD	ACMSD	HYKK	AFMID	SLC25A21	PCBD1	PRODH	AASS	HGD	AADAT	PIPOX	FAH	KMO	GSTZ1	ALDH4A1	QDPR	UROC1	PAH	OGDH	IDO2	ALDH7A1	HPD	DLD
Histidine, lysine, phenylalanine, tyrosine, proline and tryptophan catabolism_Homo sapiens_R-HSA-6788656	Amino acid metabolism	KO_SAL+TOL vs. KO	29/41	5.55858e-11	3.73353	104.354	GCDH	HAAO	CCBL2	CCBL1	DLST	HNMT	ACMSD	HYKK	AMDHD1	AFMID	SLC25A21	PCBD1	PRODH	AASS	HGD	AADAT	PIPOX	FAH	KMO	GSTZ1	ALDH4A1	QDPR	UROC1	PAH	OGDH	IDO2	ALDH7A1	HPD	DLD
Lysine catabolism_Homo sapiens_R-HSA-71064	Amino acid metabolism	KO vs. WT	10/12	0.000688994	3.71195	41.6188	GCDH	HYKK	AADAT	OGDH	PIPOX	DLST	SLC25A21	ALDH7A1	DLD	AASS
Lysine catabolism_Homo sapiens_R-HSA-71064	Amino acid metabolism	KO_SAL vs. KO	10/12	6.20696e-06	5.9952	94.8822	GCDH	HYKK	AADAT	OGDH	PIPOX	DLST	SLC25A21	ALDH7A1	DLD	AASS
Lysine catabolism_Homo sapiens_R-HSA-71064	Amino acid metabolism	KO_TOL vs. KO	10/12	2.49058e-05	5.1792	74.6171	GCDH	HYKK	AADAT	OGDH	PIPOX	DLST	SLC25A21	ALDH7A1	DLD	AASS
Lysine catabolism_Homo sapiens_R-HSA-71064	Amino acid metabolism	KO_SAL+TOL vs. KO	10/12	0.000107532	4.3987	56.4492	GCDH	HYKK	AADAT	OGDH	PIPOX	DLST	SLC25A21	ALDH7A1	DLD	AASS
Metabolism of vitamins and cofactors_Homo sapiens_R-HSA-196854	Vitamin metabolism	KO vs. WT	68/148	1.63255e-08	2.04659	45.6781	ABCD4	ALDH1L1	SLC46A1	MOCS2	PANK3	MOCS3	PANK1	SLC23A1	MTR	NADSYN1	GPHN	THTPA	FLAD1	NAPRT	RFK	FPGS	NAMPT	ENPP1	LRAT	NUDT12	MCCC2	VKORC1	CUBN	MCCC1	APOA1	APOA4	MUT	COASY	SLC5A6	SLC25A16	LMBRD1	MTHFD1	PCCA	PCCB	MOCS1	MMADHC	UBIAD1	CARKD	SHMT2	SDC2	SHMT1	LPL	LRP2
Metabolism of vitamins and cofactors_Homo sapiens_R-HSA-196854	Vitamin metabolism	KO_SAL vs. KO	58/148	1.46836e-12	2.81937	88.9098	ABCD4	VKORC1L1	ALDH1L1	SLC46A1	MOCS2	PANK1	SLC23A1	MTR	NADSYN1	GPHN	FLAD1	RFK	FPGS	NAMPT	NUDT12	MCCC2	VKORC1	CUBN	AMN	MCCC1	APOA4	MUT	APOA1BP	COASY	SLC5A6	SLC25A16	MTHFD1	PCCA	PCCB	UBIAD1	CARKD	SHMT2	SHMT1	LPL	LRP2	ACACB	NFS1	APOM	TTR	SLC19A3	PNPO	GPC4	BCO2
Metabolism of vitamins and cofactors_Homo sapiens_R-HSA-196854	Vitamin metabolism	KO_TOL vs. KO	67/148	5.25837e-15	2.81357	105.52	PANK4	ABCD4	VKORC1L1	ALDH1L1	SLC46A1	MOCS2	PANK3	PANK1	SLC23A1	MTR	NADSYN1	GPHN	THTPA	FLAD1	NAPRT	RFK	FPGS	NAMPT	ENPP1	ACP5	LRAT	NUDT12	MCCC2	VKORC1	CUBN	AMN	MCCC1	APOA4	MUT	COASY	SLC5A6	SLC25A16	MTHFD1	PCCA	PCCB	MMADHC	UBIAD1	CARKD	SHMT2	SDC2	SHMT1	LPL	LRP2
Metabolism of vitamins and cofactors_Homo sapiens_R-HSA-196854	Vitamin metabolism	KO_SAL+TOL vs. KO	67/148	1.87368e-11	2.38956	69.776	PANK4	ABCD4	ALDH1L1	SLC46A1	MOCS2	PANK3	MOCS3	PANK1	SLC23A1	MTR	NADSYN1	GPHN	THTPA	FLAD1	RFK	FPGS	NAMPT	ENPP1	LRAT	NUDT12	MCCC2	VKORC1	CUBN	AMN	MCCC1	APOA4	MUT	APOA1BP	COASY	SLC5A6	SLC25A16	MTHFD1	PCCA	PCCB	MOCS1	MMADHC	UBIAD1	CARKD	SHMT2	SHMT1	LPL	LRP2	ACACB
Metabolism of water-soluble vitamins and cofactors_Homo sapiens_R-HSA-196849	Vitamin metabolism	KO vs. WT	53/98	1.01983e-09	2.40898	61.1823	ABCD4	ALDH1L1	SLC46A1	MOCS2	PANK3	MOCS3	PANK1	SLC23A1	MTR	NADSYN1	GPHN	THTPA	FLAD1	NAPRT	RFK	FPGS	NAMPT	ENPP1	NUDT12	MCCC2	CUBN	MCCC1	MUT	COASY	SLC5A6	SLC25A16	LMBRD1	MTHFD1	PCCA	PCCB	MOCS1	MMADHC	CARKD	SHMT2	SHMT1	ACACB	NFS1	PPCS	PDZD11	SLC19A3	PNPO	NADK	AASDHPPT
Metabolism of water-soluble vitamins and cofactors_Homo sapiens_R-HSA-196849	Vitamin metabolism	KO_SAL vs. KO	46/98	2.64493e-13	3.37689	112.618	ABCD4	ALDH1L1	SLC46A1	MOCS2	CARKD	PANK1	SHMT2	SLC23A1	SHMT1	MTR	NADSYN1	ACACB	GPHN	NFS1	FLAD1	RFK	FPGS	NAMPT	SLC19A3	PNPO	NADK	AASDHPPT	NUDT12	MCCC2	CUBN	CYB5A	AMN	MMAA	MMAB	TPK1	MCCC1	SLC52A3	MUT	APOA1BP	COASY	SLC5A6	DHFR	SLC25A16	MTHFD1	TCN2	PCCA	NMNAT1	PCCB
Metabolism of water-soluble vitamins and cofactors_Homo sapiens_R-HSA-196849	Vitamin metabolism	KO_TOL vs. KO	52/98	3.76388e-15	3.29778	125.01	PANK4	ABCD4	ALDH1L1	SLC46A1	MOCS2	PANK3	PANK1	SLC23A1	MTR	NADSYN1	GPHN	THTPA	FLAD1	NAPRT	RFK	FPGS	NAMPT	ENPP1	ACP5	NUDT12	MCCC2	CUBN	AMN	MCCC1	MUT	COASY	SLC5A6	SLC25A16	MTHFD1	PCCA	PCCB	MMADHC	CARKD	SHMT2	SHMT1	ACACB	NFS1	PDZD11	SLC19A3	PNPO	SLC19A1	NADK	AASDHPPT
Metabolism of water-soluble vitamins and cofactors_Homo sapiens_R-HSA-196849	Vitamin metabolism	KO_SAL+TOL vs. KO	54/98	1.57348e-13	2.90853	99.3968	PANK4	ABCD4	ALDH1L1	SLC46A1	MOCS2	PANK3	MOCS3	PANK1	SLC23A1	MTR	NADSYN1	GPHN	THTPA	FLAD1	RFK	FPGS	NAMPT	ENPP1	NUDT12	MCCC2	CUBN	AMN	MCCC1	MUT	APOA1BP	COASY	SLC5A6	SLC25A16	MTHFD1	PCCA	PCCB	MOCS1	MMADHC	CARKD	SHMT2	SHMT1	ACACB	NFS1	PPCS	SLC19A3	PNPO	NADK	AASDHPPT
Ubiquinol biosynthesis_Homo sapiens_R-HSA-2142789	Vitamin metabolism	KO vs. WT	7/7	0.00136917	4.45434	46.5962	COQ3	COQ2	PDSS2	PDSS1	COQ7	COQ6	COQ5
Ubiquinol biosynthesis_Homo sapiens_R-HSA-2142789	Vitamin metabolism	KO_SAL vs. KO	6/7	0.0010926	6.1665	61.8196	COQ3	COQ2	PDSS2	PDSS1	COQ7	COQ5
Ubiquinol biosynthesis_Homo sapiens_R-HSA-2142789	Vitamin metabolism	KO_TOL vs. KO	6/7	0.00285023	5.32718	48.8397	COQ3	COQ2	PDSS2	PDSS1	COQ7	COQ5
Ubiquinol biosynthesis_Homo sapiens_R-HSA-2142789	Vitamin metabolism	KO_SAL+TOL vs. KO	6/7	0.00574338	4.52438	37.1726	COQ3	COQ2	PDSS2	PDSS1	COQ7	COQ5
Metabolism of lipids and lipoproteins_Homo sapiens_R-HSA-556833	Lipid metabolism	KO vs. WT	214/659	8.1231e-08	1.44648	29.7511	DMGDH	FAAH	LPGAT1	ECI1	ECI2	GDE1	NSDHL	SCP2	FDXR	PIP4K2C	MLYCD	ACAD11	ACAD10	CUBN	ACOT8	CPT1A	STARD5	SACM1L	ACSL3	CPT1B	CYP27A1	GNPAT	CYP2U1	FDX1	FAR1	PRKD1	ACOT6	ALDH7A1	ACOT4	PTGES	MTMR2	SAR1B	PEX11A	MTTP	MTMR4	PLA2G6	HSD11B1	NEU2	PTDSS2	INPP5F	NEU1	INPP5J	PIP5K1B
Metabolism of lipids and lipoproteins_Homo sapiens_R-HSA-556833	Lipid metabolism	KO_SAL vs. KO	205/659	1.40017e-28	2.23797	155.935	DMGDH	FAAH	LPGAT1	ECI1	ECI2	GDE1	NSDHL	SCP2	FDXR	PIP4K2C	MLYCD	PTGDS	ACAD11	ACAD10	CUBN	STARD4	ACOT8	CPT1A	STARD5	ACSL1	ACSL3	CPT1B	CYP27A1	GNPAT	CYP2U1	FDX1	ACOT1	FAR1	PRKD1	ALDH7A1	ACOT4	PI4K2A	SAR1B	PEX11A	MTTP	PLA2G6	HSD11B1	NEU2	HSD11B2	PTDSS2	NEU1	INPP5J	SCAP
Metabolism of lipids and lipoproteins_Homo sapiens_R-HSA-556833	Lipid metabolism	KO_TOL vs. KO	203/659	1.12042e-19	1.9145	92.9881	DMGDH	FAAH	LPGAT1	ECI1	ECI2	GDE1	NSDHL	SCP2	PIP4K2C	MLYCD	ACAD11	ACAD10	CUBN	STARD4	ACOT8	CPT1A	STARD5	SACM1L	ACSL3	CPT1B	CYP27A1	GNPAT	CYP2U1	FDX1	FAR1	PRKD1	ACOT6	ALDH7A1	ACOT4	SAR1B	PEX11A	MTTP	PLA2G6	NEU2	PTDSS2	INPP5F	ARSK	NEU1	INPP5J	PIP5K1B	ARSG	APOB	DECR2
Metabolism of lipids and lipoproteins_Homo sapiens_R-HSA-556833	Lipid metabolism	KO_SAL+TOL vs. KO	226/659	2.71463e-19	1.81021	86.4934	DMGDH	FAAH	LPGAT1	ECI1	ECI2	GDE1	NSDHL	SCP2	FDXR	MLYCD	ACAD11	ACAD10	CUBN	STARD4	ACOT8	CPT1A	STARD5	ACSL1	SACM1L	ACSL3	CPT1B	CYP27A1	GNPAT	CYP2U1	FDX1	ACOT1	FAR1	PRKD1	ACOT6	ALDH7A1	ACOT4	PI4K2A	MTMR2	SAR1B	PEX11A	MTTP	PLA2G6	HSD11B1	NEU2	HSD11B2	PTDSS2	INPP5F	ARSK
Fatty acid, triacylglycerol, and ketone body metabolism_Homo sapiens_R-HSA-535734	Lipid metabolism	KO vs. WT	82/217	1.40276e-05	1.68321	25.8743	SLC25A1	ACADVL	MOGAT2	ECI1	MOGAT1	TECR	LCLAT1	AACS	MED14	MCEE	MED13	ACADL	CPT2	ME1	CD36	ACADM	ACAD11	HADH	ACAD10	ACADS	NCOA1	NCOA2	ACOT8	CPT1A	DGAT2	HMGCS1	NCOA3	ACOT11	ACOT12	ACOT13	APOA1	ACSL3	CPT1B	MUT	MED29	MED28	HADHB	BDH2	MED24	BDH1	PCCA	ACOX1	MTF1
Fatty acid, triacylglycerol, and ketone body metabolism_Homo sapiens_R-HSA-535734	Lipid metabolism	KO_SAL vs. KO	80/217	1.85394e-15	2.65226	102.418	SLC25A1	ACADVL	MOGAT2	ECI1	MOGAT1	TECR	LCLAT1	AACS	MED14	MCEE	ACADL	CPT2	ME1	CD36	ACADM	ACAD11	HADH	ACAD10	ACADS	FADS1	NCOA1	SREBF1	ACOT8	CPT1A	DGAT2	HMGCS1	ACSL1	ELOVL5	ELOVL2	ACOT11	ACOT12	ACOT13	ACSL3	CPT1B	MUT	MED28	HADHB	HADHA	BDH2	BDH1	PCCA	ACOX1	MED21
Fatty acid, triacylglycerol, and ketone body metabolism_Homo sapiens_R-HSA-535734	Lipid metabolism	KO_TOL vs. KO	73/217	9.03217e-09	2.09077	47.5024	SLC25A1	ACADVL	MOGAT2	ECI1	MOGAT1	LCLAT1	AACS	MED14	MCEE	ACADL	CPT2	ME1	CD36	ACADM	ACAD11	HADH	ACAD10	ACADS	NCOA1	ACOT8	CPT1A	DGAT2	HMGCS1	ACOT11	ACOT12	ACOT13	ACSL3	ELOVL7	CPT1B	MUT	MED28	HADHB	HADHA	BDH2	BDH1	PCCA	ACOX1	MED21	GPD2	GPD1	PCCB	ACOT6	PPARA
Fatty acid, triacylglycerol, and ketone body metabolism_Homo sapiens_R-HSA-535734	Lipid metabolism	KO_SAL+TOL vs. KO	87/217	2.80075e-11	2.11624	60.8233	SLC25A1	ACADVL	MOGAT2	ECI1	MOGAT1	TECR	LCLAT1	AACS	MED14	MCEE	ACADL	CPT2	ME1	CD36	ACADM	ACAD11	HADH	ACAD10	ACADS	FADS1	NCOA1	NCOA2	ACOT8	CPT1A	DGAT2	HMGCS1	ACSL1	ELOVL5	ELOVL2	ACOT11	ACOT12	ACOT13	ACSL3	ELOVL7	CPT1B	MUT	MED29	MED28	HADHB	HADHA	BDH2	MED24	BDH1
Ketone body metabolism_Homo sapiens_R-HSA-74182	Lipid metabolism	KO vs. WT	7/8	0.00687176	3.89755	33.5181	HMGCL	BDH2	BDH1	OXCT1	HMGCLL1	AACS	ACAT1
Ketone body metabolism_Homo sapiens_R-HSA-74182	Lipid metabolism	KO_SAL vs. KO	6/8	0.00327168	5.39568	47.2932	HMGCL	BDH2	BDH1	OXCT1	AACS	ACAT1
Ketone body metabolism_Homo sapiens_R-HSA-74182	Lipid metabolism	KO_TOL vs. KO	6/8	0.00798305	4.66128	36.9609	HMGCL	BDH2	BDH1	OXCT1	AACS	ACAT1
Ketone body metabolism_Homo sapiens_R-HSA-74182	Lipid metabolism	KO_SAL+TOL vs. KO	6/8	0.0167099	3.95883	27.7353	HMGCL	BDH2	BDH1	OXCT1	AACS	ACAT1
Peroxisomal lipid metabolism_Homo sapiens_R-HSA-390918	Lipid metabolism	KO vs. WT	22/27	1.05593e-08	3.62946	82.7841	PECR	ACOT8	PHYH	IDH1	ECI2	HSD17B4	CROT	ALDH3A2	GNPAT	NUDT7	SLC25A17	AMACR	SCP2	ACOX2	ACOX1	EHHADH	AGPS	NUDT19	MLYCD	ACOX3	CRAT	SLC27A2
Peroxisomal lipid metabolism_Homo sapiens_R-HSA-390918	Lipid metabolism	KO_SAL vs. KO	23/27	1.7117e-14	6.12843	222.212	PECR	ACOT8	PHYH	IDH1	ECI2	HSD17B4	CROT	ALDH3A2	GNPAT	NUDT7	SLC25A17	AMACR	SCP2	ACOX2	ACOX1	EHHADH	AGPS	NUDT19	MLYCD	ACOX3	HAO2	CRAT	SLC27A2
Peroxisomal lipid metabolism_Homo sapiens_R-HSA-390918	Lipid metabolism	KO_TOL vs. KO	22/27	9.34097e-12	5.06411	150.835	PECR	ACOT8	PHYH	ECI2	HSD17B4	CROT	ALDH3A2	GNPAT	NUDT7	SLC25A17	AMACR	SCP2	ACOX2	ACOX1	EHHADH	AGPS	NUDT19	MLYCD	ACOX3	HAO2	CRAT	SLC27A2
Peroxisomal lipid metabolism_Homo sapiens_R-HSA-390918	Lipid metabolism	KO_SAL+TOL vs. KO	23/27	1.72795e-11	4.49645	131.934	PECR	ACOT8	PHYH	ECI2	HSD17B4	CROT	ALDH3A2	GNPAT	NUDT7	SLC25A17	AMACR	SCP2	ACOX2	ACOX1	EHHADH	AGPS	NUDT19	HACL1	MLYCD	ACOX3	HAO2	CRAT	SLC27A2
Beta-oxidation of pristanoyl-CoA_Homo sapiens_R-HSA-389887	Lipid metabolism	KO vs. WT	9/10	0.00062791	4.00891	45.5971	ACOT8	AMACR	ACOX2	SCP2	NUDT19	HSD17B4	ACOX3	CROT	CRAT
Beta-oxidation of pristanoyl-CoA_Homo sapiens_R-HSA-389887	Lipid metabolism	KO_SAL vs. KO	9/10	7.12451e-06	6.47482	101.017	ACOT8	AMACR	ACOX2	SCP2	NUDT19	HSD17B4	ACOX3	CROT	CRAT
Beta-oxidation of pristanoyl-CoA_Homo sapiens_R-HSA-389887	Lipid metabolism	KO_TOL vs. KO	9/10	2.67756e-05	5.59354	80.0194	ACOT8	AMACR	ACOX2	SCP2	NUDT19	HSD17B4	ACOX3	CROT	CRAT
Beta-oxidation of pristanoyl-CoA_Homo sapiens_R-HSA-389887	Lipid metabolism	KO_SAL+TOL vs. KO	9/10	0.00010704	4.75059	61.1136	ACOT8	AMACR	ACOX2	SCP2	NUDT19	HSD17B4	ACOX3	CROT	CRAT
Glucose metabolism_Homo sapiens_R-HSA-70326	Glucose metabolism	KO vs. WT	34/79	0.0016653	1.91706	19.6197	SLC25A1	PFKFB2	GBE1	PYGM	PYGL	ENO3	GYS2	UGP2	UBC	PHKG2	PGK1	PGM2	PCK1	EPM2A	TPI1	MDH1	MDH2	PGAM1	AGL	PGAM2	PHKB	BPGM	PHKA2	GNPDA1	ALDOC	SLC25A10	ALDOB	SLC25A12	FBP1	SLC25A11	UBA52	GAPDH	PFKM	SLC25A13
Glucose metabolism_Homo sapiens_R-HSA-70326	Glucose metabolism	KO_SAL vs. KO	29/79	1.31136e-05	2.64093	39.3797	SLC25A1	PFKFB2	PYGL	ENO3	GYS2	UGP2	PGK1	PGM2	PCK1	TPI1	GOT1	MDH1	MDH2	PGAM2	GOT2	PHKB	BPGM	PFKL	GNPDA1	ALDOC	SLC25A10	ALDOB	ALDOA	SLC25A12	FBP1	SLC25A11	UBA52	PFKM	SLC25A13
Glucose metabolism_Homo sapiens_R-HSA-70326	Glucose metabolism	KO_TOL vs. KO	28/79	0.000710799	2.2028	23.6878	SLC25A1	PFKFB2	GBE1	PYGL	GYS2	UGP2	UBC	PGK1	PGM2	PCK1	EPM2A	TPI1	MDH1	MDH2	AGL	PGAM2	GOT2	PHKB	BPGM	GNPDA1	ALDOC	SLC25A10	ALDOB	SLC25A12	FBP1	SLC25A11	PFKM	SLC25A13
Glucose metabolism_Homo sapiens_R-HSA-70326	Glucose metabolism	KO_SAL+TOL vs. KO	33/79	0.000102899	2.20492	28.5745	SLC25A1	PFKFB2	GBE1	PYGL	GYS2	UGP2	UBC	PGK1	PGM2	PCK1	EPM2A	TPI1	GOT1	MDH1	MDH2	PGAM1	AGL	PGAM2	GOT2	PHKA1	PHKB	BPGM	GNPDA1	ALDOC	SLC25A10	ALDOB	SLC25A12	FBP1	SLC25A11	UBA52	GAPDH	PFKM	SLC25A13
Gluconeogenesis_Homo sapiens_R-HSA-70263	Glucose metabolism	KO vs. WT	17/32	0.00589206	2.36637	20.8326	SLC25A1	TPI1	MDH1	MDH2	PGAM1	PGAM2	ENO3	PGK1	ALDOC	SLC25A10	ALDOB	PCK1	SLC25A12	SLC25A11	FBP1	GAPDH	SLC25A13
Gluconeogenesis_Homo sapiens_R-HSA-70263	Glucose metabolism	KO_SAL vs. KO	18/32	1.13637e-06	4.04676	71.0407	SLC25A1	TPI1	GOT1	MDH1	MDH2	GOT2	PGAM2	ENO3	PGK1	ALDOC	SLC25A10	ALDOB	PCK1	SLC25A12	ALDOA	SLC25A11	FBP1	SLC25A13
Gluconeogenesis_Homo sapiens_R-HSA-70263	Glucose metabolism	KO_TOL vs. KO	15/32	0.00140558	2.9133	29.2179	SLC25A1	TPI1	MDH1	MDH2	GOT2	PGAM2	PGK1	ALDOC	SLC25A10	ALDOB	PCK1	SLC25A12	SLC25A11	FBP1	SLC25A13
Gluconeogenesis_Homo sapiens_R-HSA-70263	Glucose metabolism	KO_SAL+TOL vs. KO	18/32	0.000113577	2.96912	37.8637	SLC25A1	TPI1	GOT1	MDH1	MDH2	PGAM1	GOT2	PGAM2	PGK1	ALDOC	SLC25A10	ALDOB	PCK1	SLC25A12	SLC25A11	FBP1	GAPDH	SLC25A13
*Phase II conjugation_Homo sapiens_R-HSA-156580	*Detoxification & antioxidant	KO vs. WT	33/100	0.168494	1.46993	6.78237	SLC26A1	AHCY	TPMT	SLC35D1	ACSM1	GSTT2	ACSM5	MTR	GLYAT	MAT2B	PAPSS2	CNDP2	PAPSS1	TRMT112	ABHD10	UGP2	MAT2A	ESD	CHAC2	BPNT1	GGT1	GSTK1	GSTM1	GSS	AKR1A1	ABHD14B	GGCT	GSTZ1	UGDH	GCLC	NAT2	GSTA1	GCLM
*Phase II conjugation_Homo sapiens_R-HSA-156581	*Detoxification & antioxidant	KO_SAL vs. KO	32/100	9.6739e-05	2.30216	29.3982	SLC26A1	AHCY	TPMT	SLC35D1	ACSM1	MGST3	GSTT2	ACSM5	GSTT1	MTR	GLYAT	MAT2B	OPLAH	CNDP2	PAPSS1	AS3MT	UGP2	MAT2A	ESD	CHAC2	BPNT1	GGT1	GSTK1	GSTM1	GSS	AKR1A1	ABHD14B	GGCT	GSTZ1	GCLC	GSTA3	GCLM
*Phase II conjugation_Homo sapiens_R-HSA-156582	*Detoxification & antioxidant	KO_TOL vs. KO	37/100	1.57765e-05	2.29956	34.3923	SLC26A1	AHCY	TPMT	SLC35D1	ACSM1	MGST3	GSTP1	GSTT2	ACSM5	GSTT1	MTR	GLYAT	MAT2B	PAPSS2	CNDP2	PAPSS1	SULT1C2	AS3MT	UGP2	MAT2A	ESD	CHAC2	BPNT1	GGT1	GSTK1	UGT1A1	GSS	AKR1A1	ABHD14B	GGCT	GSTZ1	UGDH	GCLC	NAT2	GSTA3	GSTA1	GCLM
*Phase II conjugation_Homo sapiens_R-HSA-156583	*Detoxification & antioxidant	KO_SAL+TOL vs. KO	36/100	0.00140717	1.90024	19.0556	SLC26A1	AHCY	TPMT	SLC35D1	ACSM1	MGST3	GSTP1	GSTT2	ACSM5	MTR	GLYAT	MAT2B	PAPSS2	CNDP2	PAPSS1	ABHD10	AS3MT	UGP2	MAT2A	ESD	CHAC2	BPNT1	GGT1	GSTK1	GSTM1	GSS	AKR1A1	ABHD14B	GGCT	GSTZ1	UGDH	GCLC	NAT2	GSTA3	GSTA1	GCLM
Glutathione conjugation_Homo sapiens_R-HSA-156590	Detoxification & antioxidant	KO vs. WT	14/38	0.328923	1.64107	5.68033	GSTK1	GSTM1	GSS	AKR1A1	GSTT2	CNDP2	GSTZ1	GGCT	GCLC	ESD	GSTA1	CHAC2	GGT1	GCLM
Glutathione conjugation_Homo sapiens_R-HSA-156590	Detoxification & antioxidant	KO_SAL vs. KO	17/38	0.000133056	3.21848	40.0029	GSTK1	GSTM1	MGST3	GSS	AKR1A1	GSTT2	GSTT1	OPLAH	CNDP2	GSTZ1	GGCT	GCLC	GSTA3	ESD	CHAC2	GGT1	GCLM
Glutathione conjugation_Homo sapiens_R-HSA-156590	Detoxification & antioxidant	KO_TOL vs. KO	17/38	0.000957061	2.78041	29.0123	GSTK1	GSTP1	MGST3	GSS	AKR1A1	GSTT2	GSTT1	CNDP2	GSTZ1	GGCT	GCLC	GSTA3	ESD	GSTA1	CHAC2	GGT1	GCLM
Glutathione conjugation_Homo sapiens_R-HSA-156590	Detoxification & antioxidant	KO_SAL+TOL vs. KO	17/38	0.00541063	2.36141	19.6429	GSTK1	GSTM1	GSTP1	MGST3	GSS	AKR1A1	GSTT2	CNDP2	GSTZ1	GGCT	GCLC	GSTA3	ESD	GSTA1	CHAC2	GGT1	GCLM
Detoxification of Reactive Oxygen Species_Homo sapiens_R-HSA-3299685	Detoxification & antioxidant	KO vs. WT	20/33	0.000161406	2.6996	34.6784	GPX1	GPX3	TXNRD2	GPX6	GSR	NUDT2	CYBA	SOD2	SOD3	PRDX6	TXN2	SOD1	PRDX3	PRDX5	CCS	PRDX1	CAT	NOX4	CYCS	P4HB
Detoxification of Reactive Oxygen Species_Homo sapiens_R-HSA-3299685	Detoxification & antioxidant	KO_SAL vs. KO	15/33	0.000343082	3.27011	37.1462	GPX1	GPX3	GPX6	NUDT2	SOD2	SOD3	TXN2	SOD1	PRDX3	PRDX5	CCS	PRDX1	CAT	NOX4	CYCS
Detoxification of Reactive Oxygen Species_Homo sapiens_R-HSA-3299685	Detoxification & antioxidant	KO_TOL vs. KO	19/33	3.47122e-06	3.57836	59.1743	GPX1	GPX3	GSTP1	GPX6	GSR	NUDT2	CYBA	SOD2	SOD3	TXN2	SOD1	PRDX3	PRDX5	CCS	PRDX1	CAT	NOX4	CYCS	P4HB
Detoxification of Reactive Oxygen Species_Homo sapiens_R-HSA-3299685	Detoxification & antioxidant	KO_SAL+TOL vs. KO	16/33	0.00320412	2.55924	23.2098	GPX1	GPX3	TXNRD2	GSTP1	GPX6	SOD2	SOD3	TXN2	SOD1	PRDX3	PRDX5	CCS	PRDX1	CAT	NOX4	CYCS
*SLC-mediated transmembrane transport_Homo sapiens_R-HSA-425407	*Transporters	KO vs. WT	90/268	0.000868876	1.49586	16.3757	SLC44A4	SLC2A2	SLC4A1	SLC2A4	SLC2A5	SLC4A4	SLC8A1	SLC22A12	SLC22A18	SLC16A7	SLC39A8	SLC12A6	SLC37A4	SLC12A7	SLC18A1	SLC34A3	SLC36A1	SLC13A2	SLC6A19	SLC13A3	G6PC	SLC15A2	SLC13A4	SLC30A2	SLC6A15	SLC34A1	SLC2A13	SLC30A5	SLC11A2	SLC2A12	SLC6A13	SLC5A6	SLC9A2	SLC9A3	SLC5A8	SLC5A9	SLC7A7	SLC7A8	SLC9A6	SLC7A9	SLC9A8	SLC25A10	RHCG
*SLC-mediated transmembrane transport_Homo sapiens_R-HSA-425408	*Transporters	KO_SAL vs. KO	82/268	7.4219e-11	2.20122	60.5811	SLC44A4	SLC2A2	SLC4A1	SLC2A4	SLC2A5	SLC8A1	SLC22A12	SLC22A18	BSG	SLC16A7	SLC39A5	SLC39A8	SLC12A6	SLC37A4	SLC12A7	SLC18A1	SLC34A3	SLC36A1	SLC30A6	SLC13A2	SLC6A19	SLC13A3	SLC6A18	G6PC	SLC15A2	SLC13A4	SLC30A2	SLC6A15	SLC34A1	SLC11A2	SLC2A12	SLC6A13	SLC5A6	SLC9A2	SLC9A3	SLC5A8	SLC5A9	SLC7A7	SLC7A8	SLC9A6	SLC7A9	SLC9A8	SLC25A10
*SLC-mediated transmembrane transport_Homo sapiens_R-HSA-425409	*Transporters	KO_TOL vs. KO	86/268	3.69351e-09	1.99438	47.1843	SLC44A4	SLC2A2	SLC4A1	SLC2A4	SLC2A5	SLC8A1	SLC22A12	SLC22A18	BSG	SLC16A7	SLC39A5	SLC39A8	SLC12A6	SLC37A4	SLC12A7	SLC18A1	SLC34A3	SLC36A1	SLC30A6	SLC13A2	SLC6A19	SLC13A3	SLC6A18	G6PC	SLC15A2	SLC13A4	SLC30A2	SLC6A15	SLC34A1	SLC30A5	SLC11A2	SLC2A12	SLC6A13	SLC6A12	SLC5A6	SLC9A2	SLC9A3	SLC5A8	SLC5A9	SLC7A7	SLC7A8	SLC9A6	SLC7A9
*SLC-mediated transmembrane transport_Homo sapiens_R-HSA-425410	*Transporters	KO_SAL+TOL vs. KO	87/268	4.60616e-06	1.71352	28.0384	SLC44A4	SLC2A2	SLC4A1	SLC2A4	SLC2A5	SLC4A4	SLC8A1	SLC2A8	SLC22A12	SLC22A18	BSG	SLC16A7	SLC39A5	SLC39A8	SLC12A6	SLC37A4	SLC12A7	SLC18A1	SLC34A3	SLC36A1	SLC30A6	SLC13A2	SLC6A19	SLC13A3	G6PC	SLC15A2	SLC13A4	SLC30A2	SLC6A15	SLC34A1	SLC11A2	SLC2A12	SLC6A13	SLC6A12	SLC5A6	SLC9A2	SLC9A3	SLC5A8	SLC5A9	SLC7A7	SLC7A8	SLC9A6	SLC7A9
Transport of inorganic cations/anions and amino acids/oligopeptides_Homo sapiens_R-HSA-425393	Ion transport	KO vs. WT	38/99	0.00899288	1.70975	14.2023	SLC26A1	SLC43A2	SLC1A1	SLC1A2	SLC3A1	SLC4A1	SLC4A4	SLC8A1	SLC25A26	SLC17A5	SLC17A8	SLC12A6	SLC38A3	SLC17A1	SLC12A7	SLC34A3	SLC36A1	SLC12A2	SLC12A3	SLC6A19	SLC15A2	SLC6A15	SLC34A1	SLC12A1	SLC16A10	SLC9A2	SLC9A3	SLC5A8	SLC4A9	SLC7A7	SLC9A6	SLC7A8	SLC7A9	SLC9A8	SLC26A7	SLC25A10	SLC26A4	SLC26A6
Transport of inorganic cations/anions and amino acids/oligopeptides_Homo sapiens_R-HSA-425393	Ion transport	KO_SAL vs. KO	34/99	8.96862e-06	2.47075	37.9109	SLC26A1	SLC43A2	SLC1A1	SLC3A1	SLC4A1	SLC8A1	SLC25A26	SLC12A6	SLC38A3	SLC17A1	SLC12A7	SLC38A4	SLC34A3	SLC36A1	SLC12A3	SLC6A19	SLC15A2	SLC6A18	SLC6A15	SLC34A1	SLC12A1	SLC16A10	SLC9A2	SLC9A3	SLC5A8	SLC4A9	SLC7A7	SLC9A6	SLC7A8	SLC7A9	SLC9A8	SLC25A10	SLC26A4	SLC26A6
Transport of inorganic cations/anions and amino acids/oligopeptides_Homo sapiens_R-HSA-425393	Ion transport	KO_TOL vs. KO	36/99	3.18144e-05	2.26001	31.8777	SLC26A1	SLC43A2	SLC1A1	SLC3A1	SLC4A1	SLC8A1	SLC25A26	SLC17A5	SLC12A6	SLC38A3	SLC17A1	SLC12A7	SLC38A4	SLC34A3	SLC36A1	SLC12A3	SLC6A19	SLC15A2	SLC6A18	SLC6A15	SLC34A1	SLC12A1	SLC6A12	SLC16A10	SLC9A2	SLC9A3	SLC5A8	SLC4A9	SLC7A7	SLC9A6	SLC7A8	SLC7A9	SLC9A8	SLC26A7	SLC25A10	SLC26A4
Transport of inorganic cations/anions and amino acids/oligopeptides_Homo sapiens_R-HSA-425393	Ion transport	KO_SAL+TOL vs. KO	35/99	0.00262297	1.86611	17.4751	SLC26A1	SLC43A2	SLC1A1	SLC3A1	SLC4A1	SLC4A4	SLC8A1	SLC12A6	SLC38A3	SLC17A1	SLC12A7	SLC38A4	SLC34A3	SLC36A1	SLC12A3	SLC6A19	SLC15A2	SLC6A15	SLC34A1	SLC12A1	SLC6A12	SLC16A10	SLC9A2	SLC9A3	SLC5A8	SLC4A9	SLC7A7	SLC9A6	SLC7A8	SLC7A9	SLC9A8	SLC26A7	SLC25A10	SLC26A4	SLC26A6
Organic cation/anion/zwitterion transport_Homo sapiens_R-HSA-549132	Drug transport	KO vs. WT	9/14	0.026643	2.86351	19.9565	SLC22A4	SLC22A12	SLC22A6	SLC22A5	SLC22A2	SLC22A18	SLC22A1	SLC22A8	SLC22A7
Organic cation/anion/zwitterion transport_Homo sapiens_R-HSA-549132	Drug transport	KO_SAL vs. KO	9/14	0.000529761	4.62487	50.1015	SLC22A4	SLC22A12	SLC22A6	SLC22A5	SLC22A2	SLC22A18	SLC22A1	SLC22A8	SLC22A7
Organic cation/anion/zwitterion transport_Homo sapiens_R-HSA-549132	Drug transport	KO_TOL vs. KO	9/14	0.00193856	3.99538	38.4659	SLC22A4	SLC22A12	SLC22A6	SLC22A5	SLC22A2	SLC22A18	SLC22A1	SLC22A8	SLC22A7
Organic cation/anion/zwitterion transport_Homo sapiens_R-HSA-549132	Drug transport	KO_SAL+TOL vs. KO	9/14	0.00539429	3.39328	28.1878	SLC22A4	SLC22A12	SLC22A6	SLC22A5	SLC22A2	SLC22A18	SLC22A1	SLC22A8	SLC22A7
**'m' is the total number of genes in a given pathway, 'n' is the number of genes down-regulated in Pkd1 mutant kidneys, or genes up-regulated by the treatments
The adjusted P value is computed using Fisher's exact test and is adjusted using the Benjamini-Hochberg method; P value in red indicates P ≤ 0.01
Odds ratio is computed to measure the strength of association
The combined score is a multiplication of the odds ratio by the negative natural log of the P value. It provides a balance between these two methods of ranking
[truncated: 651 more columns]
